# Supplementary material for: Age of onset of self-harm in children and adolescents: a scoping review
Source: Child Adolesc Psychiatry Ment Health. 2025 Nov 19;19:128. doi: 10.1186/s13034-025-00982-6 (PMC12629077; doi:10.1186/s13034-025-00982-6)
Supplement: Supplementary file 3 — Supplementary Material 3. [file 13034_2025_982_MOESM3_ESM.xlsx]

## Sheet: QA-Original
Primary author	Year of publication	Title	1. Theoretical or conceptual underpinning to the research	Comments	2. Statement of research aim/s	Comments	3. Clear description of research setting and target population	Comments	4. The study design is appropriate to address the stated research aim/s	Comments	5. Appropriate sampling to address the research aim/s	Comments	6. Rationale for choice of data collection tool/s	Comments	7. The format and content of data collection tool is appropriate to address the stated research aim/s	Comments	8. Description of data collection procedure	Comments	9. Recruitment data provided	Comments	10. Justification for analytic method selected	Comments	11. The method of analysis was appropriate to answer the research aim/s	Comments	12. Evidence that the research stakeholders have been considered in research design or conduct	Comments	13. Strengths and limitations critically discussed	Comments
Abram et al	2008	Suicidal ideation and behaviors among youths in juvenile detention	1	General reference to the broad concepts of suicide, self-harm, or suicidal ideation, no reference on how it is being applied to this study	3	Aim stated explicitly in abstract and end of introduction	3	Target population and setting are explicitly reported in sufficient detail	3	A diagnostic interview in a representative sample capturing information on suicidal ideation and attempts seems appropriate to addressing the study aim	3	Extensive discussion of how the chosen sampling method provides enough to address specific aim of looking at sex and ethnicity	3	The tool is described and acceptance reliability and validity are mentioned	3	Detailed decription of the tool used, it appears to gather enough information on psychiatric disorders and suicidality to address the aim	3	Detailed description provided of data collection procedure and recruitment process	3	Very detailed description of the groups who were eligible but did not participate for various reasons as explained	0	Analytical method described, no reasonings provided	3	Logistic regression is used to estimate the probability of being in one of two outcome groups (recent SA as Y/N) based on certain characteristics (ethnicity, sex, psych diags)	0	No mention of a pilot study or input from stakeholders in the study design	2	Detailed description of a wide range of aspects of the study with regard to limitations (except, analytical approach). No strengths discussed.
Albores-Gallo et al	2014	Nonsuicidal self-injury in a community sample of older children and adolescents of Mexico City	1	General reference to self-harm concept	3	Explicit and detailed aims described at the end of the introduction section	1	The study setting and sample population are described in passing detail with a lack of specificity	2	The design can address the research aim, however a longitudinal design would have strengthened the study's ability to more accurately estimate prevalence at different time points	1	There is minimal discussion around the appropriateness of the chosen sample for the research aim, but the chosen sample seems appropriate	0	No rationale provided for the chosen tool	3	The tool used to assess self-harm seems very appropriate to address the research aims	0	No details provided regarding how data were collected	0	No description of how participants were identified and invited to take part, nor were any details provided on how they arrived at the final analytical sample	0	No rationale for analytical approach that was described	1	While the study reports proportions for prevalence, this wasn't stated in the approach to analysis, the approach described just mentions sex differences which was one of two aims stated	0	No mention of a pilot study or input from stakeholders in the study design	1	Description of the limitations of the study design, sampling method, and chosen population sample. No limitations discussed regarding data collection tools or analytical approach. No strengths identified. One limitation mentioned (ability of a cross-sectional design to identify risk factors) does not fit within the scope of the study's aims in the first place, so not technically a limitation
Andrews et al	2013	Predictors of continuation and cessation of nonsuicidal self-injury	3	Self-harm and continuation and cessation of same discussed in some detail, identified an appropriate study design to assess the concepts discussed	3	Explicit and detailed aims described at the end of the introduction section	3	Target population and setting are explicitly reported in sufficient detail	3	The design is very appropriate for the study aim	1	There is minimal discussion around the appropriateness of the chosen sample for the research aim, but the chosen sample seems appropriate	3	All tools used were discussed in relation to either the appropriateness to the current sample population or reported their assessments of tool quality	3	The tools chosen are appropriate to assessing the concepts that are of interest as stated in study aims and hypotheses	3	Detailed description provided of data collection procedure which would facilitate replication	2	Very detailed description of the groups who were eligible but did not participate for various reasons as explained, but there is missing information on how the schools were approached after the government education departments denied access to public schools	0	Analytical method described in explicit detail, but no rationale provided for the approach	3	Logistic regression is used to estimate the probability of being in one of two outcome groups (ceased vs continuing) according to different characteristics (sociodemographics, NSSI Hx); T-test variants described are appropriate for assessing differences between groups and changes over time	0	No mention of a pilot study or input from stakeholders in the study design	2	Strengths and limitations are described for sampling methods, sample characteristics, but not for study design as a whole, data collection tools, or analytical approach
Aouidad et al	2020	Borderline personality disorder and prior suicide attempts define a severity gradient among hospitalized adolescent suicide attempters	2	Good description of the concepts of interest, suicide attempts and BPD	3	Aims explicitly described	3	Target population and setting are explicitly reported in sufficient detail	3	The design is cross-sectional in nature which is appropriate for the aim of describing groups	1	There is minimal discussion around the appropriateness of the chosen sample for the research aim, but the chosen sample seems appropriate	3	Almost all tools used were discussed in relation to either the appropriateness to the current sample population or reported their assessments of tool quality	3	The tools chosen are appropriate to assessing the concepts that are of interest as stated in study aims and hypotheses (eg diagnostic tools used to assess for BPD)	1	Data collection procedure is outlined very briefly	2	Some details provided regarding the number of participants that were invited and then the numbers included, but there is no information on how people were approached	0	No rationale for analytical approach that was described	3	Multinomial logistic regression can be used when the response variable has three or more categories, this fits with the aims of the study	0	No mention of a pilot study or input from stakeholders in the study design	2	Strengths are not discussed in any detail. Limitations are described for study setting, sample, and design elements, but not for data collection tools or analytical approach
Bennett et al	2011	Self-embedding behavior: A new primary care challenge	1	General brief presentation of self-harm and self-embedding behaviour	3	Aims explicitly described	2	Study setting is described as in the hospital, however no details provided regarding location or region. Study sample population is adequately described	3	A chart review is an appropriate design for describing a clinical population who present to hopsital for the concept of investigation, namely self-embedding behaviour	2	There is some discussion around the appropriateness of medical professionals being in a position to identify the behaviour, indicating that the chosen sample population was selected with this in mind	0	There is no description of how information on the self-embedding behaviour were taken from charts (eg an extraction tool) to allow for assessing the rationale of the chosen approach	0	The tool is not described in any detail to allow for this to be answered	0	No details provided regarding how data were collected	1	The number of charts reviewed and the number of charts which contained info on self-embedding behaviour are described, no details provided on whether participants could decline to have their information used in this study	0	No rationale for analytical approach that was described	3	The study was exploratory and descriptive in nature, making a chart review an appropriate method. There was no mention of approach to analysis, just the types of information that were taken from patient charts	0	No mention of a pilot study or input from stakeholders in the study design	2	Strengths are mentioned in passing. Limitations are discussed in relation to the sample size, recruitment method, setting, sample characteristics, but not data collection tools or approach to analysis
Brager-Larsen et al	2022	Is age of self-harm onset associated with increased frequency of non-suicidal self-injury and suicide attempts in adolescent outpatients?	2	Good description of concepts of interest and applied to the clinical setting of the study	3	Aims explicitly described	3	Target population and setting are explicitly reported in sufficient detail	2	The design is appropriate, however a longitudinal design would have been able to provide more reliable info regarding lifetime frequency of NSSI episodes. There are limitations of retrospective self-report when examining the concepts of interest (age of onset, duration, frequency)	1	There is minimal discussion around the appropriateness of the chosen sample for the research aim, but the chosen sample seems appropriate	2	The majority of tools were justified based on their psychometric properties, with a couple of tools not being described	1	Only some tools were described in enough detail to consider appropriateness to address study aims, these appeared appropriate. The remainder weren't discussed.	1	Data collection procedure is outlined very briefly	0	No description of how participants were identified and invited to take part, nor were any details provided on how they arrived at the final analytical sample	1	Justification provided for only one analytical method chosen (negative binomial regression model), no rationale for the remainder of the approaches	N/A	Not knowledgeable enough to judge this one	0	No mention of a pilot study or input from stakeholders in the study design	2	Strengths are not discussed in any detail. Limitations are described for design elements, sample characteristics, but not for data collection tools, analytical approach, study setting
Brezo et al	2007	Natural history of suicidal behaviors in a population-based sample of young adults.	3	The specific concepts and their respective dimensions of interest are presented and discussed in relation to the present study design	3	Aim explicitly described	3	Target population and setting are explicitly reported in sufficient detail	3	A longitudinal design is appropriate for assessing risk factors for future outcomes	1	There is minimal discussion around the appropriateness of the chosen sample for the research aim, but the chosen sample seems appropriate	0	There is minimal rationale (validity of some tools only) provided for the tools chosen	3	The tools chosen are appropriate to assessing the concepts that are of interest as stated in study aims and hypotheses	0	No details provided regarding how data were collected	3	Very detailed account provided of who was recruited and lost to follow up for different reasons	3	An account of the chosen analytical methods were presented alongside reasonings for certain decisions made	3	The study intended to examine dimensional vs categorical conceptualisations of suicide attempts, using an ordinal regression model seems appropriate for this.	0	No mention of a pilot study or input from stakeholders in the study design	3	Both strengths and limitations are discussed in almost all aspects of the study design and sample
Buresova et al	2015	Personality characteristic of adolescent self-harmers	2	Good description of the concepts of interest, namely self-harm and personality traits	3	Aim explicitly described	0	No mention of target population characteristics or study setting	3	The design is appropriate for the study aim	0	No mention of how the sample that was selected is suited the specific aims of the study	0	There is minimal rationale (validity of some tools only) provided for the tools chosen	3	The tools chosen for the study seem appropriate for addressing the study aims, in some cases the authors adapted the tools to better fit the study aims	0	No details provided regarding how data were collected	1	There are no details provided on how the analytical sample was arrived at from the total number of particpants who completed the questionnaires	0	Analytical approach is not described in any detail, nor any justifications provided	0	The method of analysis is not described	1	Pilot study was conducted to validate psychometric properties of the tools to be used, no mention of stakeholder involvement	1	The limitation of the data collection method (completing surveys in a group setting) was identified, no other limitations mentioned; no strengths mentioned
Campbell et al	2024	Mental Health of Transgender Youth Following Gender Identity Milestones by Level of Family Support	3	Concepts discussed explicitly in the introduction are evident in the study design	3	Aim explicitly stated in the abstract and main report	3	Sample and setting clearly described	3	The design is appropriate for the study aim	3	The sample required is discussed in detail	1	No rationale provided for data collection tool	1	Tools are not detailed	2	Procedure described in some detail but lacking information such as how the survey reached participants	1	Only the number of people who took part is described	0	No rationale for analytical approach that was described	3	The approaches were appropriate to address the study aim	0	No mention of a pilot study or input from stakeholders in the study design	3	Strengths and limitations thoroughly discussed
Chen and Chun	2019	Association between emotion dysregulation and distinct groups of non-suicidal self-injury in taiwanese female adolescents	3	The concepts and related theories in this study are discussed in depth and there is evidence of this leading to the choice in tools used and outcomes explored	3	Aim explicitly described	3	Target population and setting are explicitly reported in sufficient detail	2	The design is appropriate for the study aim, however given that it wants to answer to a prediction question, perhaps a prospective longitudinal design would have been more suitable than a cross-sectional design	1	There is minimal discussion around the appropriateness of the chosen sample for the research aim, but the chosen sample seems appropriate	3	Almost all tools used were discussed in relation to either the appropriateness to the current sample population or reported their assessments of tool quality	3	The tools chosen are appropriate to assessing the concepts that are of interest as stated in study aims, one tool is developed specifically for the study	2	Procedure is described in superifical detail, not enough detail provided to allow for replication	1	The number invited and the number who agreed to participate are reported	0	No rationale for analytical approach that was described	N/A	Not knowledgeable enough to judge this one	0	No mention of a pilot study or input from stakeholders in the study design	2	Limitations presented on study design in a general sense, no mention of strengths or limitations of sample, data collection tools, analytical approach
Csorba et al	2009	Clinical diagnoses, characteristics of risk behaviour, differences between suicidal and non-suicidal subgroups of Hungarian adolescent outpatients practising self-injury	3	Detailed descriptionof concepts and underpinning theories of interest in this study, culminating in a clear application of how these concepts are applied to the study	3	Aims explicitly described	3	Sample and study setting are described in sufficient detail	3	A cross sectional study with a clinical sample meets the sudy aims as described	1	There is minimal discussion around the appropriateness of the chosen sample for the research aim, but the chosen sample seems appropriate	2	Detailed rationale provided for one tool, no rationale provided for the other chosen tool	3	The tools chosen appear appropriate to address the study aims	0	No details provided regarding how data were collected	3	Detailed information provided for those who were eligible to the final sample, including exclusion decisions and reasons for same	0	No rationale for analytical approach that was described	3	Logistic regression is used to estimate the probability of being in one of two outcome groups (SSI membership or not) according to different characteristics. Descriptive stats are appropriate for describing symptoms of SI.	0	No mention of a pilot study or input from stakeholders in the study design	1	Limited detail provided for the few limitations discussed
Defayette et al	2020	Characteristics of a First Suicide Attempt that Distinguish Between Adolescents Who Make Single Versus Multiple Attempts.	2	Good reference to specific concepts of interest and there is evidence of this discussion in the design of the study	2	Clear aim in abstract, none in main text - hypotheses only	2	Sample and setting described, country not stated	3	The design is suited to describe and compare groups which is the aim of the study	1	There is minimal discussion around the appropriateness of the chosen sample for the research aim, but the chosen sample seems appropriate	1	Choices for some data collection methods are justified but not others	3	The tools chosen appear appropriate to address the study aims	1	Limited information on the procedure for extracting data from files, procedure for interview and administering tools not described in detail that would allow for replication	1	Information provided for those who were excluded from the study but no information provided on those approached and those who agreed	0	No rationale for analytical approach that was described	3	Logistic regression is used to estimate the probability of being in one of two outcome groups (single vs multiple attempt) according to certain characteristics	0	No mention of a pilot study or input from stakeholders in the study design	2	Limitations are discussed in some depth related to sample size, sample characteristics, design, but not data collection methods or analytical approach. No strengths discussed
Gallegos-Santos et al	2018	Personality styles and self-harm in adolescents of the city of Arequipa	2	Adolescence as a time of identity development is discussed, how self-harm relates to this is discussed, personality is described more superficially	2	Aim is described, the concept of "personality styles" could be elaborated upon or further refined	3	Description of research setting and pariticipants is clearly articulated	3	A cross sectional study is appropriate for examining associations between two variables using validated questionnaires	1	There is minimal discussion around the appropriateness of the chosen sample for the research aim, but the chosen sample seems appropriate	0	No discussion on rationale for chosen tools	3	The tool used to assess self-harm and personality appear structured and detailed enough to gather enough information to answer the research aim	2	States that data were collected in 2 stages, no details on how many schools were attended, how many students were in each "group", supports available afterwards etc. The recruitment process is not described in sufficient detail	1	Only mentions the final sample of included participants, no description of number invited	0	No rationale for analytical approach that was described	3	Descriptive information and correlational analyses are appropriate for establising associations, which was the aim of the study	0	No mention of a pilot study or input from stakeholders in the study design	0	The limitations discussed are not limitations of the study design, methods, data collection tools, sample or analytical approach but rather stating the limited prior research in the area the current study investigated
García-Nieto et al	2015	Clinical Correlates of Non-Suicidal Self-Injury (NSSI) in an Outpatient Sample of Adolescents	1	General superficial reference to concepts of interest	3	Aims explicitly described	3	Description of research setting and pariticipants is clearly articulated	3	The design is suited to describe and compare groups which is the aim of the study	1	There is minimal discussion around the appropriateness of the chosen sample for the research aim, but the chosen sample seems appropriate	1	Choices for some data collection methods are justified via validation estimates but not others	3	The tools appear appropriate to address the study aims	1	Data collection procedure is outlined very briefly	3	Detailed information provided for those who were eligible to the final sample, including exclusion decisions and reasons for same	0	No rationale for analytical approach that was described	3	Multinominal logistic regression is appropriate for estimating the probability of being in one of three outcome groups (thoughts only, NSSI, control group) according to certain characteristics	0	No mention of a pilot study or input from stakeholders in the study design	1	Very superficial discussion of minimal study limitations
Glenn and Klonsky	2013	Nonsuicidal Self-Injury Disorder: An Empirical Investigation in Adolescent Psychiatric Patients	3	In depth discussion of NSSI as a disorder and clear application to the design of the study	3	Study aims clearly stated in main text	3	Sample and study setting are described in sufficient detail	3	The design is appropriate for addressing the aims, which are descriptive in nature	2	The sample chosen is discussed as being purposely selected to meet the study aims	2	All data collection tools are justified on the basis of validity and/or use in prior research	3	The tools appear appropriate to address the study aims	2	Detailed information on data collection procedure, missing information on when and under what logistical circumstances patients were approached which limits replicability of study from reading methods as described	3	Detailed information provided for those who were eligible to the final sample, including exclusion decisions and reasons for same	0	Analytical method not described in any detail to allow a score	0	Analytical method not described in any detail to allow a score	0	No mention of a pilot study or input from stakeholders in the study design	2	Strengths and limitations are described for study design, data collection tools, sample characteristics. No limitations mentioned on analytical approach
Glenn et al	2017	Examining the Course of Suicidal and Nonsuicidal Self-Injurious Thoughts and Behaviors in Outpatient and Inpatient Adolescents.	3	In depth discussion of NSSI and suicidal behaviour onset and clear application to the design of the study	3	Study aim clearly stated	3	Samples and study setting are described in sufficient detail	2	It is possible to answer the research aim with the proposed cross sectional design, however given the interest is in time between events, a longitudinal design would be more suitable	2	The samples are described as being chosen to improve generalisability of the study aims	2	Both tools are justified on the basis of validity and use in prior research	3	The tools appear appropriate to address the study aims	1	Basic information provided on data collection procedure (assessments completed within 48h of admission by a trained person)	3	Detailed information provided for those who were eligible to the final sample, including exclusion decisions and reasons for same	0	No rationale for analytical approach that was described	3	The approach is suitable for the aims which are descriptive and focused on comparing between groups	0	No mention of a pilot study or input from stakeholders in the study design	2	Strengths are discussed in detail. Limitations discussed in relation to sample characteristics,study design, specificity of data collection methods. No limitations related to analytical approach
Gromatsky et al	2020	Prospective Prediction of First Onset of Nonsuicidal Self-Injury in Adolescent Girls	3	In depth discussion of factors related to NSSI onset and clear application to the design of the study (prospective approach)	3	Study aim clearly stated	1	Vague description of setting, some description of sample recruited	3	Most appropriate design to assess objectives	1	The sampling approach is described but no mention of how appropriate it is to address aims, it is not clear if the sample is appropriate (drawn from another study assessing depression onset)	3	Almost all tools used were discussed in relation to either the appropriateness to the current sample population or reported their assessments of tool quality	3	The tools appear appropriate to address the study aims	2	Procedure is described in superifical detail, not enough detail provided to allow for replication	3	Detailed information provided for those who were eligible to the final sample, including exclusion decisions and reasons for same	0	No rationale for analytical approach that was described	3	The approach is suitable for the aims which are descriptive and focused on comparing between groups	0	No mention of a pilot study or input from stakeholders in the study design	2	Strengths discussed. Limitations of sample characteristics discussed in great detail, no limitations mentioned in relation to design, data collection methods, analytical approach
Groschwitz et al	2015	The situation of former adolescent self-injurers as young adults: A follow-up study	2	Good reference to concepts of interest	3	Study aim clearly stated	3	Sample and setting clearly described	3	The retrospective design is appropriate to address the stated aim	1	There is minimal discussion around the appropriateness of the chosen sample for the research aim, but the chosen sample is appropriate	1	Most tools were justified based on validity but not all	3	The tools appear appropriate to address the study aims	1	Basic information provided on data collection procedure, lacks detail	3	Detailed information provided for those who were eligible to the final sample, including exclusion decisions and reasons for same	0	No rationale for analytical approach that was described	3	Chi sq and t-tests are appropriate for comparing groups and the Mann-Whitney U test is appropriate for use in non-normally distributed data	0	No mention of a pilot study or input from stakeholders in the study design	2	No strengths discussed. Limitations discussed in relation to sample characteristics, sample size, recruitment methods. No limitations mentioned regarding data collection tools, design in general, or analytical approach
Itzhaky et al	2020	Psychosocial risk factors and outcomes associated with suicide attempts in childhood: A retrospective study	2	Good reference to concepts of interest	3	Aims explicitly described	2	Sample are described in sufficient detail, detail on study setting lacking	3	The retrospective design is appropriate to address the stated aims	0	Sampling is not described in enough detail to assign a score	0	No rationale provided for the chosen tools	3	The tools appear appropriate to address the study aims	1	Basic information provided on data collection procedure, lacks detail	0	No description of how participants were identified and invited to take part, nor were any details provided on how they arrived at the final analytical sample	0	No rationale for analytical approach that was described	3	The approaches are suitable for the aims which look at group differences and trajectories	0	No mention of a pilot study or input from stakeholders in the study design	2	Limitations discussed in relation to study design, data collection methods, sampling technique, sample characteristics. No strength discussed and no limitations discussed in relation to analytical approach
Izadi-Mazidi et al	2019	Assessing the Functions of Non-Suicidal Self-Injury: Factor Analysis of Functional Assessment of Self-Mutilation among Adolescents.	2	Good reference to concepts of interest	3	Aim explicitly described	3	Sample and study setting are described in sufficient detail	3	A cross-sectional approach is appropriate for addressing the objective of assessing functions of NSSI	1	There is minimal discussion around the appropriateness of the chosen sample for the research aim, but the chosen sample is appropriate	0	No rationale for chosen tool provided	3	The tool appears appropriate to address the study aims	1	Basic information provided	0	No description of how participants were identified and invited to take part, nor were any details provided on how they arrived at the final analytical sample	0	No rationale for analytical approach that was described	3	The approaches are suitable for the aim which is to describe characteristics of the sample in terms of NSSI functions	0	No mention of a pilot study or input from stakeholders in the study design	1	Limitations superficially discussed in relation to data collection method and tools, and design. No strengths. No limitations mentioned in relation to sample and analytical approach
Hankin and Abela	2011	Nonsuicidal self-injury in adolescence: Prospective rates and risk factors in a 2 1/2 year longitudinal study	3	In depth discussion of factors related to NSSI prediction and clear application to the design of the study (prospective approach)	3	Aims explicitly described	2	Sample and setting are described in some detail, missing country	3	A prospective study is the most appropriate design for the study aims	1	There is minimal discussion around the appropriateness of the chosen sample for the research aim, but the chosen sample is appropriate	2	All tools used reported their assessments of tool quality, validity, prior use in adolescent samples	3	The tools appear appropriate to address the study aims	3	Procedure explained in great detail	2	Recruitment explained well, missing reasons for attrition of some participants over follow up	0	No rationale for analytical approach that was described	3	The approaches are all appropriate for study aims	0	No mention of a pilot study or input from stakeholders in the study design	2	Limitations discussed in depth in relation to study design, data collection methods, sample size. No strengths, no limits mentioned of tools or analytical approach
Kentopp et al	2021	Sensation seeking and nonsuicidal self-injurious behavior among adolescent psychiatric patients	2	Good reference to concepts of interest in relation to current study	1	No explicit aims statement, hypotheses mentioned	2	Sample and setting are described in some detail, missing country	0	Research aims are not stated in a way that makes it possible to assign a score	0	Research aims are not stated in a way that makes it possible to assign a score	1	Rationale for one tool provided in depth, the other was designed for the study, no rational provided for this	0	Research aims are not stated in a way that makes it possible to assign a score	1	Basic information provided on data collection procedure, lacks detail	0	No description of how participants were identified and invited to take part, nor were any details provided on how they arrived at the final analytical sample	0	No rationale for analytical approach that was described	0	Research aims are not stated in a way that makes it possible to assign a score	0	No mention of a pilot study or input from stakeholders in the study design	1	Strength and limitation of sample characteristics. Limitations of design concepts investigated discussed in very brief detail
Kim et al	2015	Psychiatric and self-injury profiles of adolescent suicide attempters versus adolescents engaged in nonsuicidal self-injury	3	Concepts and prior research discussed in relation to current study design	1	No explicit aims statement, hypotheses mentioned	2	Sample and setting are described in some detail, missing country	0	Research aims are not stated in a way that makes it possible to assign a score	0	Research aims are not stated in a way that makes it possible to assign a score	2	All data collection tools are justified on the basis of validity	0	Research aims are not stated in a way that makes it possible to assign a score	2	Detailed information on data collection procedure, missing information on when and under what logistical circumstances patients were approached which limits replicability of study from reading methods as described	3	Detailed information provided for those who were eligible to the final sample, including exclusion decisions and reasons for same	0	No rationale for analytical approach that was described	0	Research aims are not stated in a way that makes it possible to assign a score	0	No mention of a pilot study or input from stakeholders in the study design	2	Limitations described in relation to study design, data collection methods, sample characteristics, study setting. No limitations mentioned re analytical approach
Kostic et al	2019	Nonsuicidal self-injury among adolescents in south-east Serbia	1	General brief presentation of NSSI	3	Aim explicitly described	1	General description of research setting and participants	3	The design is appropriate for the descriptive nature of the study	1	There is minimal discussion around the appropriateness of the chosen sample for the research aim, but the chosen sample is appropriate	0	No rationale provided for chosen tools	3	The tools appear appropriate to address the study aims	1	Basic information provided on data collection procedure, lacks detail	1	Only mentions the final sample of included participants, no further details	0	No rationale for analytical approach that was described	3	The approaches are suitable for the aim which is to describe characteristics of the sample in terms of NSSI functions and sample characteristics	0	No mention of a pilot study or input from stakeholders in the study design	0	No strength or limitations mentioned
Kumar et al	2004	Adolescent Psychiatric Inpatients' Self-Reported Reasons for Cutting Themselves	2	Good reference to concepts of interest	3	Aims explicitly described	2	Sample and setting are described in some detail, missing country	3	The design is appropriate for the descriptive nature of the study	1	There is minimal discussion around the appropriateness of the chosen sample for the research aim, but the chosen sample is appropriate	3	All tools discussed in relation to quality or prior use with similar samples	3	The tools appear appropriate to address the study aims	2	Some information on data collection procedure, missing information on when and under what logistical circumstances patients were approached which limits replicability of study from reading methods as described	1	Only mentions the final sample of included participants, no further details	0	Analytical method not described in any detail to allow a score	0	Analytical method not described in any detail to allow a score	0	No mention of a pilot study or input from stakeholders in the study design	1	Limitations discussed in relation to sample size, data collection tools, sample characteristics in brief detail. No limitations related to design, procedure methods, analytical approach. No strengths.
Liu et al	2019	Prevalence of suicidal behaviour and associated factors in a large sample of Chinese adolescents	2	Good reference to concepts of interest	3	Aims explicitly described	3	Sample and setting clearly described	2	The design is appropriate for the study aim, however given that it wants tolook at risk factors, perhaps waiting until additional waves of data have been collected would be better at answering to this. The remainder of the aims are answerable using the baseline data only (cross sectional view)	1	There is minimal discussion around the appropriateness of the chosen sample for the research aim, but the chosen sample is appropriate	1	Some questions of bespoke tool justified based on use in prior studies, remainder of tools, creation of tools - no rationale provided	3	The tools appear appropriate to address the study aims	3	Procedure explained in great detail	3	Recruitment explained in terms of numbers sampled and numbers who returned valid questionnaires, some left blank	0	No rationale for analytical approach that was described	3	The approaches are suitable for the aim which is to describe and compare characteristics of the sample and to estimate risk factors using regression	0	No mention of a pilot study or input from stakeholders in the study design	1	Limitations briefly mentioned in relation to data collected, sampling, and the use of baseline data only. No limits of data collection tools, sample, analytical approach. No strengths
Mirkovic et al	2020	Repeating a suicide attempt during adolescence: risk and protective factors 12 months after hospitalization	3	The concepts in this study are discussed in depth and applied to study design	3	Aim explicitly described	3	Sample and setting clearly described	3	The longitudinal design is appropriate for addressing the aims, which are to identify risk and protective factors	2	The aims is to look at a high risk sample, which fits chosen sample of ED presentations/admissions	1	Rationale provided for a minority of the tools chosen in the form of validity / validity in prior research with similar sample. Remainder of tools, no rationale	3	The tools appear appropriate to address the study aims	3	Procedure explained in great detail	3	Very detailed account provided of who was recruited and lost to follow up for different reasons	0	No rationale for analytical approach that was described	3	Logistic regression is used to estimate the probability of being in one of two outcome groups (repeat v no repeat SA) according to different characteristics	0	No mention of a pilot study or input from stakeholders in the study design	2	Limitations discussed in depth in relation to study design, sample, data collected. No limits in relation todata collection tools, analytical approach. Strength discussed in some detail.
Morey et al	2016	Adolescent self-harm in the community: an update on prevalence using a self-report survey of adolescents aged 13-18 in England	2	Good reference to concepts of interest	2	Clear aims stated in abstract only	3	Sample and setting clearly described	3	The design is appropriate for the descriptive nature of the study, recruitment approach is appropriate for aim to present a prevalence nationally representative sample	3	Sample size calculation provided	2	Rationale provided for most tools/questions used in the form of use in prior research or validity of tools	3	The tools appear appropriate to address the study aims	2	Some information on data collection procedure, missing information on how panel members were contacted which limits replicability of study from reading methods as described	3	Complete breakdown of those who were eligible to the final sample, including non responses	0	No rationale for analytical approach that was described	2	Analytical approach is appropriate to address aims, no description of approach to answer second aim of establising association between self-harm and wellbeing	0	No mention of a pilot study or input from stakeholders in the study design	2	Limitations discussed briefly in relation to design, sample. No limitations disscussed in relation to tools, analytical approach.
Muehlenkamp and Brausch	2012	Body image as a mediator of non-suicidal self-injury in adolescents	2	Good reference to the concepts of interest	3	Aim explicitly described	3	Samples and study setting are described in sufficient detail	3	The design is appropriate for the descriptive nature of the study	1	There is minimal discussion around the appropriateness of the chosen sample for the research aim, but the chosen sample is appropriate	3	Rationale provided for all tools used in terms of validity / use in similar samples previously	3	The tools appear appropriate to address the study aims	3	Procedure explained in great detail	3	Complete breakdown of those who were eligible to the final sample, including reasons for exclusions	0	Analytical method not described in any detail to allow a score	0	Analytical method not described in any detail to allow a score	0	No mention of a pilot study or input from stakeholders in the study design	2	Limitations acknowledged in terms of study design, sample characteristics, analytical approach. No limitations based on data collection tools. Strengths discussed.
Nixon et al	2002	Affect Regulation and Addictive Aspects of Repetitive Self-Injury in Hospitalized Adolescents	2	Good reference to the concepts of interest	3	Aims explicitly described	2	Sample and setting are described in some detail, missing country	3	The design is appropriate for the descriptive nature of the study	1	There is minimal discussion around the appropriateness of the chosen sample for the research aim, but the chosen sample is appropriate	1	Rationale in the form of use in prior research and validity provided for one tool only, no rationale for the remainder	3	The tools appear appropriate to address the study aims	2	Some information on data collection procedure, missing information on when and under what logistical circumstances patients were approached which limits replicability of study from reading methods as described	0	Only mentions the final sample of included participants, no further details	0	No rationale for analytical approach that was described	3	The descriptive approaches described are appropriate to address the objectives of the study	0	No mention of a pilot study or input from stakeholders in the study design	2	Limitations discussed in relation to data collection tools, study design, sample characteristics. No limits on analytical approach. No strengths
Nock and Prinstein	2004	A functional approach to the assessment of self-mutilative behavior	3	The concepts in this study are discussed in depth and applied to study design	3	Aim explicitly described	2	Sample and setting are described in some detail, missing country	3	The design is appropriate for the descriptive nature of the study	2	Sample characteristics (clinical) are discussed in relation to meeting the research aim with those at high risk for SMB	3	Detailed rationale provided for the chosen tool	3	The tool is appropriate to answer the study aim	2	Some information on data collection procedure, missing information on when and under what logistical circumstances patients were approached which limits replicability of study from reading methods as described	0	No description of how participants were identified and invited to take part, nor were any details provided on how they arrived at the final analytical sample	0	No rationale for analytical approach that was described	3	The aim was to classify SMB reasons into theoretically derived functions of SMB, a factor analysis is an appropriate way to do this	0	No mention of a pilot study or input from stakeholders in the study design	2	Limitations discussed in relation to sample size, study design, data collection tools, strengths discussed. No limitations for analytical approach
Ougrin et al	2012	Adolescents with suicidal and nonsuicidal self-harm: Clinical characteristics and response to therapeutic assessment	2	Good reference to the concepts of interest and discussed in relation to the design of the study	3	Aim explicitly described	2	Sample and setting are described in some detail, missing country	3	While this is a secondary analysis of existing data collected for another purpose, the design facilitates answering this aim	1	Secondary analysis of exsiting data. However the sample are appropriate to address study aim	0	No rationale provided for chosen tools	3	The tools appear appropriate to address the study aims	3	Procedure explained in great detail	0	No description of how many participants were identified and invited to take part, nor were any details provided on how they arrived at the final analytical sample	1	One aspect of the chosen analytical method is justified	N/A	Not knowledgeable enough to judge this one	1	A pilot study was conducted	1	Limitations disscussed in relation to other important concepts of interest, data collection method; none related to sample, design, analytical approach
Swannell et al	2008	Motivations for self-injury in an adolescent inpatient population: Development of a self-report measure	1	General brief presentation of selfinjury	3	Aims explicitly described	3	Sample and setting clearly described	3	The design is appropriate for the descriptive nature of the study	1	There is minimal discussion around the appropriateness of the chosen sample for the research aim, but the chosen sample is appropriate	1	Validity of one tool provided only	3	The tools appear appropriate to address the study aims	2	Some information on data collection procedure, missing information on when and under what logistical circumstances data were collected which limits replicability of study from reading methods as described	0	No description of how many participants were identified and invited to take part, nor were any details provided on how they arrived at the final analytical sample	0	Analytical method not described in any detail to allow a score	0	Analytical method not described in any detail to allow a score	0	No mention of a pilot study or input from stakeholders in the study design	1	Limitations discussed in relation to sample, no other limitations described
Szewczuk-Boguslawska et al	2021	Assessment of the association between non-suicidal self-injury disorder and suicidal behaviour disorder in females with conduct disorder	2	Good reference to the concepts of interest	1	No explicit aims statement anywhere, hypotheses mentioned	3	Sample and setting clearly described	0	Research aims are not stated in a way that makes it possible to assign a score	0	Research aims are not stated in a way that makes it possible to assign a score	1	Rationale provided for one tool only	0	Research aims are not stated in a way that makes it possible to assign a score	3	Procedure explained in great detail	0	No description of how many participants were identified and invited to take part, nor were any details provided on how they arrived at the final analytical sample	0	No rationale for analytical approach that was described	0	Research aims are not stated in a way that makes it possible to assign a score	0	No mention of a pilot study or input from stakeholders in the study design	2	Limitations discussed in relation to sample, data collection tools, study design. No limitations discussed in relation to methods or analytical approach
Thomassin et al	2017	Profiles of Emotion Deficits and Adolescent Nonsuicidal Self-Injury in an Inpatient Sample	3	The concepts in this study are discussed in depth and applied to study design	1	No explicit aims statement anywhere, hypotheses mentioned	3	Sample and setting clearly described	0	Research aims are not stated in a way that makes it possible to assign a score	0	Research aims are not stated in a way that makes it possible to assign a score	2	Two out of three tools used were justified in detailed way	0	Research aims are not stated in a way that makes it possible to assign a score	1	Basic information provided on data collection procedure, lacks detail	2	Describes number eligible and number of final sample with reasons for loss of participants	0	No rationale for analytical approach that was described	0	Research aims are not stated in a way that makes it possible to assign a score	0	No mention of a pilot study or input from stakeholders in the study design	2	Strengths described. Limitations discussed in relation to data collection tools, sample, concepts examined. No limitations discussed for design and analytical approach
Townsend et al	2021	Parental response style to adolescent self-harm: psychological, social and functional impacts	3	The concepts in this study are discussed in depth and applied to study design	3	Aims explicitly described	1	General description of sample and setting	3	The mixed method design is appropriate for the descriptive and multifacted nature of the study	1	There is minimal discussion around the appropriateness of the chosen sample for the research aim, but the chosen sample is appropriate	3	Rationale provided for all quantitative tools used, the remainder were bespoke and assessing sociodemographics or qualitative aspects	3	The tools appear appropriate to address the study aims	3	Procedure described in enough detail for replication	3	Complete breakdown of those who were eligible to the final sample, including reasons for exclusions	0	No rationale for analytical approach that was described	3	The descriptive approaches described, both quantitative and qualitative are appropriate to address the objectives of the study	0	No mention of a pilot study or input from stakeholders in the study design	1	Limitations discussed in relation to sampling, and sample. No other limitations discussed
Uzun Cicek et al	2022	Does Involvement in Peer Bullying Invite Self-Injury? The Association between Peer Bullying and Self-Injury in a Clinical Sample	2	Good reference to the concepts of interest	3	Aim explicitly described	2	Sample and setting are described in some detail, missing country	2	The study design can assess the research aims, however perhaps a community or school sample would have been more specific to the contexts within which bullying more often occurs for young people	1	The sample can address the research aims, no explicit discussion of this	0	No rationale provided for chosen tools	3	The tools appear appropriate to address the study aims	0	Procedure for collecting data not discussed in any detail	3	Complete breakdown of those who were eligible to the final sample, including reasons for exclusions	0	No rationale for analytical approach that was described	3	The descriptive approaches described and comparisons between groups are appropriate to address the objectives of the study	0	No mention of a pilot study or input from stakeholders in the study design	1	Limitations were briefly discussed in relation to study design and concepts investigated only. No other limitations.
Venta et al	2012	Suicide ideation and attempts among inpatient adolescents with borderline personality disorder: Frequency, intensity and age of onset	2	Good reference to the concepts of interest	3	Aims explicitly described	3	Sample and setting clearly described	3	The design is appropriate for the descriptive nature of the study	1	There is minimal discussion around the appropriateness of the chosen sample for the research aim, but the chosen sample is appropriate	3	Rationale provided for all tools used in terms of validity / use in similar samples previously / appropriateness to present study aims	3	The tools appear appropriate to address the study aims	3	Procedure described in enough detail for replication	3	Complete breakdown of those who were eligible to the final sample, including reasons for exclusions	0	Analytical method not described in any detail to allow a score	0	Analytical method not described in any detail to allow a score	0	No mention of a pilot study or input from stakeholders in the study design	2	Limitations discussed in relation to sample size, study design, concepts investigated, sample characteristics, data collection methods. No limits on analytical approach.
Wang B et al	2016	Developmental Trajectories of Nonsuicidal Self-Injury in Adolescence and Intrapersonal/Interpersonal Risk Factors	3	The concepts in this study are discussed in depth and applied to study design	3	Aims explicitly described	3	Sample and setting clearly described	3	The design is appropriate for the study aims	2	The sample chosen is discussed as being purposely selected to meet the study aims	0	No rationale provided for chosen tools	3	The tools appear appropriate to address the study aims	3	Procedure explained in great detail	2	Participation rate provided only	0	No rationale for analytical approach that was described	N/A	Not knowledgeable enough to judge this one	0	No mention of a pilot study or input from stakeholders in the study design	2	Strengths discussed. Limitations of design, data collection methods, data preparation for analysis. No limitations discussed in relation to methods more generally and analytical approach more generally.
Wang H et al	2020	Prospective interpersonal and intrapersonal predictors of initiation and cessation of non-suicidal self-injury among chinese adolescents	3	The concepts in this study are discussed in depth and applied to study design	3	Aim explicitly described	3	Sample and setting clearly described	3	The design is appropriate for the study aims	3	The chosen sample is discussed in relation to research gaps and the study aim	0	No rationale provided for chosen tools	3	The tools appear appropriate to address the study aims	3	Procedure explained in great detail	0	Reports number included only	0	No rationale for analytical approach that was described	3	The tests chosen are appropriate for assessing likelihood of group membership (NSSI or no NSSI)	0	No mention of a pilot study or input from stakeholders in the study design	1	Limitations discussed in relation to study design. No other limits.
Wang P et al	2022	Biosignature of self-injury behaviors in adolescence: Role of B-endorphin in an acute inpatient unit	1	General brief presentation of self injury and biomarker of interest	2	Aim stated but lacks detail	3	Sample and setting clearly described	3	The design is appropriate for the study aim	1	There is minimal discussion around the appropriateness of the chosen sample for the research aim, but the chosen sample is appropriate	1	Rationale for one tool provided, no others	0	Level of detail of chosen tools is not detailed enough to assign a score	1	Collection of blood procedure outlined only, not questionnaire data	1	Reports those eligible and those included	0	No rationale for analytical approach that was described	3	The descriptive approaches described are appropriate to address the objectives of the study	0	No mention of a pilot study or input from stakeholders in the study design	2	Limitations discussed in relation to sample size,design, data collection tools, sample characteristics. None for analytical approach
Zetterqvist et al	2013	A Comparison of Adolescents Engaging in Self-Injurious Behaviors With and Without Suicidal Intent: Self-Reported Experiences of Adverse Life Events and Trauma Symptoms	2	Good reference to the concepts of interest	2	Aim explicitly stated in the abstract only	3	Sample and setting clearly described	3	The design is appropriate for the study aim	1	There is minimal discussion around the appropriateness of the chosen sample for the research aim, but the chosen sample is appropriate	3	Rationale provided in the form of validity for all tools	3	The tools appear appropriate to address the study aims	3	Procedure explained in great detail	3	Complete breakdown of those who were eligible to the final sample, including reasons for exclusions	0	No rationale for analytical approach that was described	3	The approaches were appropriate to address the study aim	0	No mention of a pilot study or input from stakeholders in the study design	2	Strengths discussed. Limitations discussed in relation to study design, sample size, sample characteristics and sampling method. None discussed for data collection tools and analytical approach
		Total score for review	93		113		104		108		50		60		104		73		70		5		81		2		69
			------		------		------		------		------		------		------		------		------		------		------		------		------
		Total score available	126		126		126		126		126		126		126		126		126		126		126		126		126
