# Supplementary material for: Age of onset of self-harm in children and adolescents: a scoping review
Source: Child Adolesc Psychiatry Ment Health. 2025 Nov 19;19:128. doi: 10.1186/s13034-025-00982-6 (PMC12629077; doi:10.1186/s13034-025-00982-6)
Supplement: Supplementary file 4 — Supplementary Material 4. [file 13034_2025_982_MOESM4_ESM.xlsx]

## Sheet: articles
Authors	Year	Title	doi/link/PMID	Reason
Hambleton, Ashlea L. and Hanstock, Tanya L. and Halpin, Sean and Dempsey, Caitlin	2022	Initiation, meaning and cessation of self-harm: Australian adults' retrospective reflections and advice to adolescents who currently self-harm.	10.1080/09515070.2020.1737509	No mean/median AOO
Rissanen, Marja-Liisa and Kekkonen, Virve and Kraav, Siiri-Liisi and KivimÃ¤ki, Petri and Laukkanen, Eila and Hintikka, Jukka and Tolmunen, Tommi	2021	Social support may prevent self-cutting in adolescence: A 5-year follow-up study.	10.1111/jcap.12341	Sample includes those 19 years or older and the focus of the study is not on onset in the childhood/adolescent period
Lockwood, Joanna and Daley, David and Townsend, Ellen and Sayal, Kapil	2017	Impulsivity and self-harm in adolescence: a systematic review.	10.1007/s00787-016-0915-5	wrong publication type
Courtney, Darren and Aitken, Madison and Wang, Wei and Chen, Sheng and Wilkinson, Paul and Szatmari, Peter and Goodyer, Ian	2023	Multivariable Prediction Modeling of Antidepressant Initiation in Unipolar Depressed Adolescents: A Secondary Analysis of the IMPACT Trial.	10.1089/cap.2022.0078	No mean/median AOO
Fox, Kathryn R. and Hooley, Jill M. and Smith, Diana M.Y. and Ribeiro, Jessica D. and Huang, Xieyining and Nock, Matthew K. and Franklin, Joseph C.	2018	Self-Injurious Thoughts and Behaviors May Be More Common and Severe Among People Identifying as a Sexual Minority.	10.1016/j.beth.2017.11.009	Sample includes those 19 years or older and the focus of the study is not on onset in the childhood/adolescent period
Miche, Marcel and Hofer, Patrizia Denise and Voss, Catharina and Meyer, Andrea Hans and Gloster, Andrew Thomas and Beesdo-Baum, Katja and Lieb, Roselind	2018	Mental disorders and the risk for the subsequent first suicide attempt: results of a community study on adolescents and young adults.	10.1007/s00787-017-1060-5	Sample includes those 19 years or older and the focus of the study is not on onset in the childhood/adolescent period
You, Jianing and Leung, Freedom and Lai, Ching Man and Fu, Kei	2012	The Associations between Non-suicidal Self-Injury and Borderline Personality Disorder Features among Chinese Adolescents.	10.1521/pedi.2012.26.2.226	No mean/median AOO
Campbell-Sills, Laura and Kessler, Ronald C and Ursano, Robert J and Sun, Xiaoying and Heeringa, Steven G and Nock, Matthew K and Jain, Sonia and Stein, Murray B	2019	Nicotine Dependence and Pre-Enlistment Suicidal Behavior Among U.S. Army Soldiers.	10.1016/j.amepre.2018.09.016	Sample includes those 19 years or older and the focus of the study is not on onset in the childhood/adolescent period
Mortier, Philippe and Auerbach, R and y P and Alonso, Jordi and Axinn, William G and Cuijpers, Pim and Ebert, David D and Green, Jennifer G and Hwang, Irving and Kessler, Ronald C and Liu, Howard and Nock, Matthew K and Pinder-Amaker, Stephanie and Sampson, Nancy A and Zaslavsky, Alan M and Abdulmalik, Jibril and Aguilar-Gaxiola, Sergio and Al-Hamzawi, Ali and Benjet, Corina and Demyttenaere, Koe…	2018	Suicidal thoughts and behaviors among college students and same-aged peers: results from the World Health Organization World Mental Health Surveys.	10.1007/s00127-018-1481-6	Sample includes those 19 years or older and the focus of the study is not on onset in the childhood/adolescent period
Mortier, P. and Demyttenaere, K. and Auerbach, R.P. and Cuijpers, P. and Green, J.G. and Kiekens, G. and Kessler, R.C. and Nock, M.K. and Zaslavsky, A.M. and Bruffaerts, R.	2017	First onset of suicidal thoughts and behaviours in college.	10.1016/j.jad.2016.09.033	No mean/median AOO
BL, Odlaug and JE, Grant	2007	Childhood-onset pathologic skin picking: clinical characteristics and psychiatric comorbidity.	10.1016/j.comppsych.2007.03.007	Self-harm outside scope (eg stereotyped self-harm)
Hu, Nan and Glauert, Rebecca A. and Li, Jianghong and Taylor, Catherine L.	2016	Risk factors for repetition of a deliberate self-harm episode within seven days in adolescents and young adults: A population-level record linkage study in Western Australia.	10.1177/0004867415621391	No mean/median AOO
Asellus, Peter; Nordström, Peter; Nordström, Anna-Lena; Jokinen, Jussi	2016	Plasma apolipoprotein E and severity of suicidal behaviour.	10.1016/j.jad.2015.09.024	Sample includes those 19 years or older and the focus of the study is not on onset in the childhood/adolescent period
KM, Scott and I, Hwang and WT, Chiu and RC, Kessler and NA, Sampson and M, Angermeyer and A, Beautrais and G, Borges and R, Bruffaerts and de Graaf R and S, Florescu and A, Fukao and JM, Haro and C, Hu and V, Kovess and D, Levinson and J, Posada-Villa and P, Scocco and MK, Nock and Scott, Kate M	2010	Chronic physical conditions and their association with first onset of suicidal behavior in the world mental health surveys.	10.1097/PSY.0b013e3181e3333d	No mean/median AOO
Smout, Anna and Newton, Nicola Clare and Slade, Tim and O'Donoghue, Brian and Chapman, Cath	2020	The relationship between early risk-taking behavior and mental health problems among a nationally representative sample of Australian youth.	10.1016/j.jad.2020.04.040	No mean/median AOO
Levey, Elizabeth J. and Rondon, Marta B. and Sanchez, Sixto and Zhong, Qiu-Yue and Williams, Michelle A. and Gelaye, Bizu	2019	Suicide risk assessment: examining transitions in suicidal behaviors among pregnant women in PerÃº.	10.1007/s00737-018-0884-4	Sample includes those 19 years or older and the focus of the study is not on onset in the childhood/adolescent period
AK, Burke and H, Galfalvy and B, Everett and D, Currier and J, Zelazny and MA, Oquendo and NM, Melhem and D, Kolko and JM, Harkavy-Friedman and B, Birmaher and B, Stanley and JJ, Mann and DA, Brent and Burke, Ainsley K and Galfalvy, Hanga and Everett, Benjamin and Currier, Dianne and Zelazny, Jamie and Oquendo, Maria A and Melhem, Nadine M	2010	Effect of exposure to suicidal behavior on suicide attempt in a high-risk sample of offspring of depressed parents.	10.1097/00004583-201002000-00005	No mean/median AOO
RM, Bossarte and MH, Swahn	2011	The associations between early alcohol use and suicide attempts among adolescents with a history of major depression.	10.1016/j.addbeh.2010.12.031	No mean/median AOO
Brakoulias, V. and Starcevic, V. and Belloch, A. and Brown, C. and Ferrao, Y.A. and Fontenelle, L.F. and Lochner, C. and Marazziti, D. and Matsunaga, H. and Miguel, E.C. and Reddy, Y.C.J. and do Rosario, M.C. and Shavitt, R.G. and Shyam Sundar, A. and Stein, D.J. and Torres, A.R. and Viswasam, K.	2017	Comorbidity, age of onset and suicidality in obsessiveâ€“compulsive disorder (OCD): An international collaboration.	10.1016/j.comppsych.2017.04.002	No mean/median AOO
AH, Thompson and CS, Dewa and S, Phare and Thompson, Angus H and Dewa, Carolyn S and Phare, Stephanie	2012	The suicidal process: age of onset and severity of suicidal behaviour.	10.1007/s00127-011-0434-0	Sample includes those 19 years or older and the focus of the study is not on onset in the childhood/adolescent period
J, Posada-Villa and JC, Camacho and JI, Valenzuela and A, Arguello and JG, Cendales and R, Fajardo	2009	Prevalence of suicide risk factors and suicide-related outcomes in the national mental health study, Colombia.	10.1521/suli.2009.39.4.408	Sample includes those 19 years or older and the focus of the study is not on onset in the childhood/adolescent period
G, Borges and J, Angst and MK, Nock and AM, Ruscio and RC, Kessler and Borges, Guilherme and Angst, Jules and Nock, Matthew K and Ruscio, Ayelet Meron and Kessler, Ronald C	2008	Risk factors for the incidence and persistence of suicide-related outcomes: a 10-year follow-up study using the National Comorbidity Surveys.	10.1016/j.jad.2007.01.036	No mean/median AOO
MK, Nock and I, Hwang and N, Sampson and RC, Kessler and M, Angermeyer and A, Beautrais and G, Borges and E, Bromet and R, Bruffaerts and de Girolamo G and de Graaf R and S, Florescu and O, Gureje and JM, Haro and C, Hu and Y, Huang and EG, Karam and N, Kawakami and V, Kovess and D, Levinson	2009	Cross-national analysis of the associations among mental disorders and suicidal behavior: findings from the WHO World Mental Health Surveys.	10.1371/journal.pmed.1000123	No mean/median AOO
O'Hare, K. and Watkeys, O. and Dean, K. and Tzoumakis, S. and Whitten, T. and Harris, F. and Laurens, K.R. and Carr, V.J. and Green, M.J.	2023	Self-harm and suicidal ideation among young people is more often recorded by child protection than health services in an Australian population cohort	10.1177/00048674231179652	Self-harm outside scope (eg stereotyped self-harm)
Koh, Y.S. and Shahwan, S. and Jeyagurunathan, A. and Abdin, E. and Vaingankar, J.A. and Chow, W.L. and Chong, S.A. and Subramaniam, M.	2023	Prevalence and correlates of suicide planning and attempt among individuals with suicidal ideation: Results from a nationwide cross-sectional survey	10.1016/j.jad.2023.02.033	Sample includes those 19 years or older and the focus of the study is not on onset in the childhood/adolescent period
Stanganelli, V. and Malhotra, M. and Kedis, N. and Ewing, D. and Sharma, V. and Thet, A. and Silva, I. and Pasternak, G. and Lan, X. and Mabarrack, N. and Wijesekera, N. and Harman, B. and Elshazly, H. and Hansen, B. and Russell, L. and Stephson, L. and Bleasdale, A. and Young, K. and Harris, R. and Mayer, D. and Howe, A. and France, N. and Heywood, A. and Gingell, M. and Barfield, J. and Gaa, J.…	2023	10-YEAR FOLLOW-UP COMPLEX PRESENTATIONS IN CHILD AND ADOLESCENT PSYCHIATRY AMONG A RURAL AND REGIONAL AREA OF QUEENSLAND (MACKAY)	10.1177/00048674231169682	full text unavailable
Soltani, S. and Noel, M. and Bernier, E. and Kopala-Sibley, D.C.	2023	Pain and insomnia as risk factors for first lifetime onsets of anxiety, depression, and suicidality in adolescence	10.1097/j.pain.0000000000002879	Examining thoughts of self-harm only
Buetler, V.A.; Braunshausen, A.M.; Weiler, S.; Klukowska-Rötzler, J.; Exadaktylos, A.K.; Liakoni, E.	2023	Characteristics of emergency department presentations following ingestion of Taxus baccata (yew)	10.1080/15563650.2022.2158097	wrong publication type
Dani, A. and Balach and ran, S. and McGill, K. and Whyte, I. and Carter, G.	2022	Prevalence of Depression and Predictors of Discharge to a Psychiatric Hospital in Young People with Hospital-Treated Deliberate Self-Poisoning at an Australian Sentinel Unit	10.3390/ijerph192315753	No mean/median AOO
Pantazatos, S.P. and Melhem, N.M. and Brent, D.A. and Z and erigo, F. and Bartlett, E.A. and Lesanpezeshki, M. and Burke, A. and Miller, J.M. and Mann, J.J.	2022	Ventral prefrontal serotonin 1A receptor binding: a neural marker of vulnerability for mood disorder and suicidal behavior?	10.1038/s41380-022-01671-y	No mean/median AOO
Mortier, P. and Alonso, J. and Auerbach, R.P. and Bantjes, J. and Benjet, C. and Bruffaerts, R. and Cuijpers, P. and Ebert, D.D. and Green, J.G. and Hasking, P. and Karyotaki, E. and Kiekens, G. and Mak, A. and Nock, M.K. and O'Neill, S. and Pinder-Amaker, S. and Sampson, N.A. and Stein, D.J. and Vilagut, G. and Wilks, C. and Zaslavsky, A.M. and Mair, P. and Kessler, R.C.	2022	Childhood adversities and suicidal thoughts and behaviors among first-year college students: results from the WMH-ICS initiative	10.1007/s00127-021-02151-4	No mean/median AOO
Cullen, P. and Leong, R.N. and Liu, B. and Walker, N. and Steinbeck, K. and Ivers, R. and Dinh, M.	2022	Returning to the emergency department: a retrospective analysis of mental health re-presentations among young people in New South Wales, Australia	10.1136/bmjopen-2021-057388	No mean/median AOO
Grillault Laroche, D.; Godin, O.; Dansou, Y.; Belzeaux, R.; Aouizerate, B.; Burté, T.; Courtet, P.; Dubertret, C.; Haffen, E.; Llorca, P.M.; Olie, E.; Roux, P.; Polosan, M.; Schwan, R.; Leboyer, M.; Bellivier, F.; Marie-Claire, C.; Etain, B.	2022	Influence of childhood maltreatment on prevalence, onset, and persistence of psychiatric comorbidities and suicide attempts in bipolar disorders	10.1192/j.eurpsy.2022.7	Sample includes those 19 years or older and the focus of the study is not on onset in the childhood/adolescent period
Esposito, C. and Dragone, M. and Affuso, G. and Amodeo, A.L. and Bacchini, D.	2022	Prevalence of engagement and frequency of non-suicidal self-injury behaviors in adolescence: an investigation of the longitudinal course and the role of temperamental effortful control	10.1007/s00787-022-02083-7	No mean/median AOO
Turner, B.J. and Helps, C.E. and Ames, M.E.	2021	Stop self-injuring, then what? Psychosocial risk associated with initiation and cessation of nonsuicidal self-injury from adolescence to early adulthood	10.1037/abn0000718	U18 and 18+ samples not separately reported
Farooq, B. and Clements, C. and Hawton, K. and Geulayov, G. and Casey, D. and Waters, K. and Ness, J. and Patel, A. and Kelly, S. and Townsend, E. and Appleby, L. and Kapur, N.	2021	Self-harm in children and adolescents by ethnic group: an observational cohort study from the Multicentre Study of Self-Harm in England	10.1016/S2352-4642(21)00239-X	No mean/median AOO
Frattini, C. and Casini, M.P. and Moselli, M. and Williams, R. and Serra, G. and Trasolini, M. and Averna, R. and Vicari, S.	2020	Disentangling the role of ex-cluster B in suicidal adolescents: An empirical study	10.1192/j.eurpsy.2020.5	full text unavailable
Cottrell, D.J. and Wright-Hughes, A. and Eisler, I. and Fortune, S. and Green, J. and House, A.O. and Kerfoot, M. and Owens, D.W. and Simic, M. and McLellan, V. and Tubeuf, S. and Farrin, A.J.	2020	Longer-term effectiveness of systemic family therapy compared with treatment as usual for young people after self-harm: An extended follow up of pragmatic randomised controlled trial	10.1016/j.eclinm.2019.100246	No mean/median AOO
Chen, R. and Wang, Y. and Liu, L. and Lu, L. and Wilson, A. and Gong, S. and Zhu, Y. and Sheng, C. and Zeng, Y. and Li, Y. and Ou, J.	2020	A qualitative study of how self-harm starts and continues among Chinese adolescents	10.1192/bjo.2020.144	No mean/median AOO
Velasco, A.; Dal Santo, F.; De la Fuente-Tomás, L.; Garcia-Alvarez, L.; Martínez-Cao, C.; García-Portilla, P.; Bobes, J.; Sáiz, P.A.	2019	P.632 Aggressiveness trait as potentially predictor to suicide attempt in major depressed patients	10.1016/j.euroneuro.2019.09.614	full text unavailable
Huntley, C. and Shah, N. and Hobart, C. and Evans, N. and Adams, N. and Pinder, R. and Abrar, S. and McMullen, I. and Polling, C.	2019	Adverse life experiences and triggers for self-harm in young people aged 12â€“26 years in inner south London: a retrospective observational study	10.1016/S0140-6736(19)32854-5	full text unavailable
Szejko, N. and Jakubczyk, A. and Janik, P.	2019	Prevalence and Clinical Correlates of Self-Harm Behaviors in Gilles de la Tourette Syndrome	10.3389/fpsyt.2019.00638	U18 and 18+ samples not separately reported
Knipe, D. and Metcalfe, C. and Hawton, K. and Pearson, M. and Dawson, A. and Jayamanne, S. and Konradsen, F. and Eddleston, M. and Gunnell, D.	2019	Risk of suicide and repeat self-harm after hospital attendance for non-fatal self-harm in Sri Lanka: a cohort study	10.1016/S2215-0366(19)30214-7	No mean/median AOO
Zinchuk, M. and Beghi, E. and Beghi, M. and Bianchi, E. and Avedisova, A. and Yakovlev, A. and Guekht, A. and Pochigaeva, K.	2019	Factors associated with the transition from suicidal ideation to suicidal attempt in patients with non-psychotic mental disorders	10.1111/ene.14019	Sample includes those 19 years or older and the focus of the study is not on onset in the childhood/adolescent period
Mitchell, B.L. and Campos, A.I. and RenterÃ­a, M.E. and Parker, R. and Sullivan, L. and Mcaloney, K. and Couvy-Duchesne, B. and Medl and , S.E. and Gillespie, N.A. and Scott, J. and Zietsch, B.P. and Lind, P.A. and Martin, N.G. and Hickie, I.B.	2019	Twenty-Five and Up (25Up) Study: A New Wave of the Brisbane Longitudinal Twin Study	10.1017/thg.2019.27	No mean/median AOO
Conejero, I.; Jaussent, I.; Lopez, R.; Guillaume, S.; Olié, E.; Hebbache, C.; Cohen, R.F.; Kahn, J.P.; Leboyer, M.; Courtet, P.; Lopez-Castroman, J.;	2019	Association of symptoms of attention deficit-hyperactivity disorder and impulsive-aggression with severity of suicidal behavior in adult attempters	10.1038/s41598-019-41046-y	Sample includes those 19 years or older and the focus of the study is not on onset in the childhood/adolescent period
Pushpakumara, P.H.G.J. and Thennakoon, S.U.B. and Rajapakse, T.N. and Abeysinghe, R. and Dawson, A.H.	2019	A prospective study of repetition of self-harm following deliberate self-poisoning in rural Sri Lanka	10.1371/journal.pone.0199486	No mean/median AOO
Griffin, E., Kavalidou,K., Bonner, B. and O'Hagan, D. and Corcoran, P.	2020	Risk of repetition and subsequent self-harm following presentation to hospital with suicidal ideation: A longitudinal registry study	10.1016/j.eclinm.2020.100378	No mean/median AOO
Sorberg Wallin, A. and Zeebari, Z. and Lager, A. and Gunnell, D. and Allebeck, P. and Falkstedt, D.	2018	Suicide attempt predicted by academic performance and childhood IQ: a cohort study of 26 000 children	10.1111/acps.12817	No mean/median AOO
Vega, D. and Torrubia, R. and Soto, A. and Ribas, J. and Soler, J. and Pascual, J.C. and Rodriguez-Fornells, A. and Marco-Pallares, J.	2017	Exploring the relationship between non suicidal self-injury and borderline personality traits in young adults	10.1016/j.psychres.2017.07.008	Sample includes those 19 years or older and the focus of the study is not on onset in the childhood/adolescent period
Naveed, S. and Waqas, A. and Aedma, K. and Sheikh, M.H. and Patel, D. and Adma, V.	2017	Exploring risk factors of recidivism among children and adolescents in an inpatient psychiatric hospital	10.1016/j.jaac.2017.09.073	full text unavailable
Martin, J. and Raby, K.L. and Labella, M.H. and Roisman, G.I.	2017	Childhood abuse and neglect, attachment states of mind, and non-suicidal self-injury	10.1080/14616734.2017.1330832	Sample includes those 19 years or older and the focus of the study is not on onset in the childhood/adolescent period
Borges, G. and Benjet, C. and Orozco, R. and Medina-Mora, M.-E. and Menendez, D.	2017	Alcohol, cannabis and other drugs and subsequent suicide ideation and attempt among young Mexicans	10.1016/j.jpsychires.2017.02.025	No mean/median AOO
Man, K. and Coghill, D. and Chan, E. and Lau, W. and Hollis, C. and Liddle, E. and Banaschewski, T. and McCarthy, S. and Neubert, A. and Sayal, K. and Ip, P. and Schuemie, M. and Sturkenboom, M. and Sonuga-Barke, E. and Buitelaar, J. and Carucci, S. and Zuddas, A. and Kovshoff, H. and Garas, P. and Nagy, P. and Inglis, S. and Konrad, K. and Hage, A. and Rosenthal, E. and Wong, I.	2017	Risk of suicidal event with stimulant treatment: A self-controlled case series study	10.1002/pds.4275	Sample includes those 19 years or older and the focus of the study is not on onset in the childhood/adolescent period
Agrawal, A. and Tillman, R. and Grucza, R.A. and Nelson, E.C. and McCutcheon, V.V. and Few, L. and Conner, K.R. and Lynskey, M.T. and Dick, D.M. and Edenberg, H.J. and Hesselbrock, V.M. and Kramer, J.R. and Kuperman, S. and Nurnberger, J.I. and Schuckit, M.A. and Porjesz, B. and Bucholz, K.K.	2017	Reciprocal relationships between substance use and disorders and suicidal ideation and suicide attempts in the Collaborative Study of the Genetics of Alcoholism	10.1016/j.jad.2016.12.060	Sample includes those 19 years or older and the focus of the study is not on onset in the childhood/adolescent period
Koenig, J. and Brunner, R. and Fischer-Waldschmidt, G. and Parzer, P. and Plener, P.L. and Park, J.Y. and Wasserman, C. and Carli, V. and Hoven, C.W. and Sarchiapone, M. and Wasserman, D. and Resch, F. and Kaess, M.	2017	Prospective risk for suicidal thoughts and behaviour in adolescents with onset, maintenance or cessation of direct self-injurious behaviour	10.1007/s00787-016-0896-4	No mean/median AOO
Forrest, L.N. and Zuromski, K.L. and Dodd, D.R. and Smith, A.R.	2017	Suicidality in adolescents and adults with binge-eating disorder: Results from the national comorbidity survey replication and adolescent supplement	10.1002/eat.22582	No mean/median AOO
Morgan, C. and Webb, R.T. and Carr, M.J. and Kontopantelis, E. and Green, J. and Chew-Graham, C.A. and Kapur, N. and Ashcroft, D.M.	2017	Incidence, clinical management, and mortality risk following self harm among children and adolescents: Cohort study in primary care	10.1136/bmj.j4351	No mean/median AOO
Bennardi, M. and McMahon, E. and Corcoran, P. and Griffin, E. and Arensman, E.	2016	Risk of repeated self-harm and associated factors in children, adolescents and young adults	10.1186/s12888-016-1120-2	No mean/median AOO
Mitchell, A.J. and Hussain, S. and Lever, J. and Rajan, C. and Jones, A. and Malcolm, N. and Coats, T.	2016	Is there a difference between hospital-verified and self-reported self-harm? Implications for repetition	10.1016/j.genhosppsych.2016.08.001	Sample includes those 19 years or older and the focus of the study is not on onset in the childhood/adolescent period
Padmanathan, P. and Carroll, R. and Biddle, L. and Derges, J. and Potokar, J. and Gunnell, D.	2016	Suicide and self-harm related internet use in patients presenting to hospital with self-harm: A cross-sectional study	10.1016/S0140-6736(16)32238-3	No mean/median AOO
Fox, K.R. and Millner, A.J. and Franklin, J.C.	2016	Classifying nonsuicidal overdoses: Nonsuicidal self-injury, suicide attempts, or neither?	10.1016/j.psychres.2016.07.052	Sample includes those 19 years or older and the focus of the study is not on onset in the childhood/adolescent period
Hiremath, M. and Craig, S. and Graudins, A.	2016	The significant impact of mental health in adolescent deliberate self-poisoning	10.1111/1742-6723.12614	No mean/median AOO
Fedyszyn, I.E. and Erlangsen, A. and Hjorthoj, C. and Madsen, T. and Nordentoft, M.	2016	Repeated suicide attempts and suicide among individuals with a first emergency department contact for attempted suicide: A prospective, nationwide, danish register-based study	10.4088/JCP.15m09793	No mean/median AOO
Lopez-Castroman, J. and Nogue, E. and Guillaume, S. and Picot, M.C. and Courtet, P.	2016	Clustering suicide attempters: Impulsive-ambivalent, well-planned, or frequent	10.4088/JCP.15m09882	Sample includes those 19 years or older and the focus of the study is not on onset in the childhood/adolescent period
Hesdorffer, D.C. and Ishihara, L. and Webb, D.J. and Mynepalli, L. and Galwey, N.W. and Allen Hauser, W.	2016	Occurrence and recurrence of attempted suicide among people with epilepsy	10.1001/jamapsychiatry.2015.2516	No mean/median AOO
Bruffaerts, R. and Kessler, R.C. and Demyttenaere, K. and Bonnewyn, A. and Nock, M.K.	2015	Examination of the population attributable risk of different risk factor domains for suicidal thoughts and behaviors	10.1016/j.jad.2015.07.042	Sample includes those 19 years or older and the focus of the study is not on onset in the childhood/adolescent period
Zeiler, M. and Philipp, J. and Wagner, G. and Waldherr, K. and Martina, N. and Dur, W. and Karwautz, A.	2015	Epidemiology of non-suicidal self-injury and suicidal intent in a sample of Austrian Teenagers	10.1007/s00787-015-0714-4	full text unavailable
Jokinen, J.; Asellus, P.; Nordström, A.-L.; Nordström, P.	2015	Plasma apolipoprotein e and severity of suicidal behavior	10.1016/j.jad.2015.09.024	Duplicate
Lopez-Castroman, J. and Jaussent, I. and Beziat, S. and Guillaume, S. and Baca-Garcia, E. and Olie, E. and Courtet, P.	2015	Posttraumatic Stress Disorder following childhood abuse increases the severity of suicide attempts	10.1016/j.jad.2014.08.010	Sample includes those 19 years or older and the focus of the study is not on onset in the childhood/adolescent period
Hoertel, N. and Franco, S. and Wall, M.M. and Oquendo, M.A. and Wang, S. and Limosin, F. and Blanco, C.	2015	Childhood maltreatment and risk of suicide attempt: A nationally representative study	10.4088/JCP.14m09420	full text unavailable
Hanania, J.W. and Heath, N.L. and Emery, A.A. and Toste, J.R. and Daoud, F.A.	2015	Non-Suicidal Self-Injury among Adolescents in Amman, Jordan	10.1080/13811118.2014.915778	U18 and 18+ samples not separately reported
Rees, S. and Steel, Z. and Creamer, M. and Teesson, M. and Bryant, R. and McFarlane, A.C. and Mills, K.L. and Slade, T. and Carragher, N. and O'Donnell, M. and Forbes, D. and Silove, D.	2014	Onset of common mental disorders and suicidal behavior following women's first exposure to gender based violence: A retrospective, population-based study	10.1186/s12888-014-0312-x	Sample includes those 19 years or older and the focus of the study is not on onset in the childhood/adolescent period
Lynd, L.L. and Ducruet, T. and Li, K. and Tournier, M. and Greenfield, B. and Moride, Y.	2014	Antidepressants and risk of suicide or self-harm in canadian youth: A study involving a common data model in quebec and british columbia	10.1002/pds.3701	full text unavailable
Fischer, G. and Ameis, N. and Parzer, P. and Plener, P.L. and Groschwitz, R. and Vonderlin, E. and Kolch, M. and Brunner, R. and Kaess, M.	2014	The German version of the self-injurious thoughts and behaviors interview (SITBI-G): A tool to assess non-suicidal self-injury and suicidal behavior disorder	10.1186/s12888-014-0265-0	U18 and 18+ samples not separately reported
Bruwer, B. and Govender, R. and Bishop, M. and Williams, D.R. and Stein, D.J. and Seedat, S.	2014	Association between childhood adversities and long-term suicidality among South Africans from the results of the South African Stress and Health study: A cross-sectional study	10.1136/bmjopen-2013-004644	No mean/median AOO
Voon, D. and Hasking, P. and Martin, G.	2014	Emotion regulation in first episode adolescent non-suicidal self-injury: WHAT difference does a year make?	10.1016/j.adolescence.2014.07.020	No mean/median AOO
O'Donoghue, B. and Lyne, J.P. and Fanning, F. and Kinsella, A. and Lane, A. and Turner, N. and O'Callaghan, E. and Clarke, M.	2014	Social class mobility in first episode psychosis and the association with depression, hopelessness and suicidality	10.1016/j.schres.2014.05.022	No mean/median AOO
Yang, L.	2014	[Risk and risk factors of suicide attempt after first onset of suicide ideation: findings from medical students in grades 1 and 2]	PMID: 24564110	No mean/median AOO
Saldias, A. and Power, K. and Gill and ers, D.T. and Campbell, C.W. and Blake, R.A.	2013	The Mediatory Role of Maladaptive Schema Modes Between Parental Care and Non-Suicidal Self-Injury	10.1080/16506073.2013.781671	Sample includes those 19 years or older and the focus of the study is not on onset in the childhood/adolescent period
Lopez-Castroman, J. and Jaussent, I. and Guillaume, S. and Beziat, S. and Olie, E. and Baca-Garcia, E. and Malafosse, A. and Courtet, P.	2013	Suicidal intent is increased in suicide attempters with posttraumatic stress disorder after childhood abuse	10.1016/S0924-9338(13)76208-4	Duplicate
Lopez-Castroman, J. and Melhem, N. and Birmaher, B. and Greenhill, L. and Kolko, D. and Stanley, B. and Zelazny, J. and Brodsky, B. and Garcia-Nieto, R. and Burke, A.K. and Mann, J.J. and Brent, D.A. and Oquendo, M.A.	2013	Early childhood sexual abuse increases suicidal intent	10.1002/wps.20039	No mean/median AOO
Blasco-Fontecilla, H. and Jaussent, I. and OliÃ©, E. and Garcia, E.B. and Beziat, S. and Malafosse, A. and Guillaume, S. and Courtet, P.	2013	Additive effects between prematurity and postnatal risk factors of suicidal behavior	10.1016/j.jpsychires.2013.02.017	No mean/median AOO
Hawton, K. and Bergen, H. and Kapur, N. and Cooper, J. and Steeg, S. and Ness, J. and Waters, K.	2012	Repetition of self-harm and suicide following self-harm in children and adolescents: findings from the Multicentre Study of Self-harm in England.	10.1111/j.1469-7610.2012.02559.x	No mean/median AOO
Karam, E.G. and Salamoun, M.M. and Mneimneh, Z.N. and Fayyad, J.A. and Karam, A.N. and Hajjar, R. and Dimassi, H. and Nock, M.K. and Kessler, R.C.	2012	War and first onset of suicidality: the role of mental disorders.	10.1017/S0033291712000268	No mean/median AOO
Blasco-Fontecilla, H. and Jaussent, I. and Beziat, S. and Baca-Garcia, E. and Malafosse, A. and Olie, E. and Perroud, N. and Guillaume, S. and Courtet, P.	2012	Additive effect of pre-and perinatal insults, childhood maltreatment and personality traits on characteristics of suicide attempts	10.1016/S0924-9338(12)74106-8	Duplicate
Bergen, H. and Hawton, K. and Waters, K. and Ness, J. and Cooper, J. and Steeg, S. and Kapur, N.	2012	How do methods of non-fatal self-harm relate to eventual suicide?	10.1016/j.jad.2011.10.036	No mean/median AOO
Fegert, J.M. and Freyberger, H.J.	2012	New developments in adolescent psychiatry and psychotherapy	10.1024/1661-4747/a000093	full text unavailable
Whitlock, J. and Muehlenkamp, J. and Purington, A. and Eckenrode, J. and Barreira, P. and Baral Abrams, G. and Marchell, T. and Kress, V. and Girard, K. and Chin, C. and Knox, K.	2011	Nonsuicidal self-injury in a college population: General trends and sex differences	10.1080/07448481.2010.529626	Sample includes those 19 years or older and the focus of the study is not on onset in the childhood/adolescent period
Oh, S.H. and Park, K.N. and Jeong, S.H. and Kim, H.J. and Lee, C.C.	2011	Deliberate self-poisoning: Factors associated with recurrent self-poisoning	10.1016/j.ajem.2011.03.015	U18 and 18+ samples not separately reported
Asarnow, J.R. and Porta, G. and Spirito, A. and Emslie, G. and Clarke, G. and Wagner, K.D. and Vitiello, B. and Keller, M. and Birmaher, B. and McCracken, J. and Mayes, T. and Berk, M. and Brent, D.A.	2011	Suicide attempts and nonsuicidal self-injury in the treatment of resistant depression in adolescents: Findings from the TORDIA study	10.1016/j.jaac.2011.04.003	No mean/median AOO
M and elli, L. and Carli, V. and Roy, A. and Serretti, A. and Sarchiapone, M.	2011	The influence of childhood trauma on the onset and repetition of suicidal behavior: An investigation in a high risk sample of male prisoners	10.1016/j.jpsychires.2010.11.005	Sample includes those 19 years or older and the focus of the study is not on onset in the childhood/adolescent period
Roy, A.	2011	Combination of family history of suicidal behavior and childhood trauma may represent correlate of increased suicide risk	10.1016/j.jad.2010.09.022	Sample includes those 19 years or older and the focus of the study is not on onset in the childhood/adolescent period
Whitlock, J.	2011	Non-suicidal self-injury in adolescents and young adults: General trends and gender differences	10.1016/j.jadohealth.2010.11.188	Duplicate
Miller, M. and Borges, G. and Orozco, R. and Mukamal, K. and Rimm, E.B. and Benjet, C. and Medina-Mora, M.E.	2011	Exposure to alcohol, drugs and tobacco and the risk of subsequent suicidality: Findings from the Mexican Adolescent Mental Health Survey	10.1016/j.drugalcdep.2010.07.016	No mean/median AOO
Beautrais, A.L. and Gibb, S.J. and Faulkner, A. and Fergusson, D.M. and Mulder, R.T.	2010	Postcard intervention for repeat self-harm: Randomised controlled trial	10.1192/bjp.bp.109.075754	U18 and 18+ samples not separately reported
Kim, D.-S. and Kim, H.-S.	2010	Early initiation of alcohol drinking, cigarette smoking, and sexual intercourse linked to suicidal ideation and attempts: Findings from the 2006 Korean youth risk behavior survey	10.3349/ymj.2010.51.1.18	No mean/median AOO
Andover, M.S. and Primack, J.M. and Gibb, B.E. and Pepper, C.M.	2010	An examination of non-suicidal self-injury in men: Do men differ from women in basic NSSI characteristics?	10.1080/13811110903479086	Sample includes those 19 years or older and the focus of the study is not on onset in the childhood/adolescent period
Jokinen, J. and Nordstrom, P.	2009	HPA axis hyperactivity and attempted suicide in young adult mood disorder inpatients	10.1016/j.jad.2008.10.015	Sample includes those 19 years or older and the focus of the study is not on onset in the childhood/adolescent period
Perez Algorta, G. and Freeman, A. and Youngstrom, E.A. and Findling, R.L.	2009	Mixed episodes increase risk of suicidality in pediatric bipolar disorder	10.1111/j.1399-5618.2009.00695.x	full text unavailable
Slama, F. and Courtet, P. and Golmard, J.L. and Mathieu, F. and Guillaume, S. and Yon, L. and Jollant, F. and Misson, H. and Jaussent, I. and Leboyer, M. and Bellivier, F.	2009	Admixture analysis of age at first suicide attempt	10.1016/j.jpsychires.2009.01.007	Sample includes those 19 years or older and the focus of the study is not on onset in the childhood/adolescent period
Perroud, N. and Courtet, P. and Vincze, I. and Jaussent, I. and Jollant, F. and Bellivier, F. and Leboyer, M. and Baud, P. and Buresi, C. and Malafosse, A.	2008	Interaction between BDNF Val66Met and childhood trauma on adult's violent suicide attempt	10.1111/j.1601-183X.2007.00354.x	Sample includes those 19 years or older and the focus of the study is not on onset in the childhood/adolescent period
Yates, T.M. and Tracy, A.J. and Luthar, S.S.	2008	Nonsuicidal Self-Injury Among "Privileged" Youths: Longitudinal and Cross-Sectional Approaches to Developmental Process	10.1037/0022-006X.76.1.52	No mean/median AOO
Borges, G. and Nock, M.K. and Medina-Mora, M.E. and Benjet, C. and Lara, C. and Wai, T.C. and Kessler, R.C.	2007	The epidemiology of suicide-related outcomes in Mexico	10.1521/suli.2007.37.6.627	No mean/median AOO
Klonsky, E.D. and Muehlenkamp, J.J.	2007	Self-injury: A research review for the practitioner	10.1002/jclp.20412	wrong publication type
Sinclair, J.M.A. and Crane, C. and Hawton, K. and Williams, J.M.G.	2007	The role of autobiographical memory specificity in deliberate self-harm: Correlates and consequences	10.1016/j.jad.2006.12.006	No mean/median AOO
Kapur, N. and Cooper, J. and King-Hele, S. and Webb, R. and Lawlor, M. and Rodway, C. and Appleby, L.	2006	The repetition of suicidal behavior: A multicenter cohort study	10.4088/JCP.v67n1016	No mean/median AOO
Wang, A.G. and Mortensen, G.	2006	Core features of repeated suicidal behaviour: A long term follow-up after suicide attempts in a low-suicide-incidence population	10.1007/s00127-005-0980-4	No mean/median AOO
Bauer, M.S. and Wisniewski, S.R. and Marangell, L.B. and Chessick, C.A. and Allen, M.H. and Dennehy, E.B. and Miklowitz, D.J. and Thase, M.E. and Sachs, G.S.	2006	Are antidepressants associated with new-onset suicidality in bipolar disorder? A prospective study of participants in the Systematic Treatment Enhancement Program for Bipolar Disorder (STEP-BD)	10.4088/JCP.v67n0108	No mean/median AOO
Roy, A. and Janal, M.	2005	Family history of suicide, female sex, and childhood trauma: Separate or interacting risk factors for attempts at suicide?	10.1111/j.1600-0447.2005.00647.x	Sample includes those 19 years or older and the focus of the study is not on onset in the childhood/adolescent period
Scholtz, M.C. and Janse van Rensburg, M.S. and Roos, J.L. and Pretorius, H.W. and Karayiorgou, M. and Levin, J.B.	2005	Early non-psychotic deviant behaviour as an endophenotypic marker in bipolar disorder, schizo-affective disorder and schizophrenia	10.4314/ajpsy.v8i4.30198	No mean/median AOO
Hood, K.K. and Baptista-Neto, L. and Beasley, P.J. and Lobis, R. and Pravdova, I.	2004	Case study: Severe self-injurious behavior in comorbid tourette's disorder and OCD	10.1097/01.chi.0000134492.80925.96	wrong publication type
Zahl, D.L. and Hawton, K.	2004	Repetition of deliberate self-harm and subsequent suicide risk: Long-term follow-up study of 11 583 patients	10.1192/bjp.185.1.70	No mean/median AOO
McCann, M.E. and Waters, P. and Goumnerova, L.C. and Berde, C.	2004	Self-mutilation in young children following brachial plexus birth injury	10.1016/j.pain.2004.03.020	Self-harm outside scope (eg stereotyped self-harm)
Saez-De-Ocariz, M. and Orozco-Covarrubias, L. and Mora-Magana, I. and Duran-McKinster, C. and Tamayo-Sanchez, L. and Gutierrez-Castrellon, P. and Ruiz-Maldonado, R.	2004	Dermatitis artefacta in pediatric patients: Experience at the national institute of pediatrics	10.1111/j.0736-8046.2004.21303.x	Self-harm outside scope (eg stereotyped self-harm)
Roy, A.	2004	Relationship of childhood trauma to age of first suicide attempt and number of attempts in substance dependent patients	10.1046/j.0001-690X.2003.00234.x	U18 and 18+ samples not separately reported
Bolger, S. and O'Connor, P. and Malone, K. and Fitzpatrick, C.	2004	Adolescents with suicidal behaviour: Attendance at A&E and six month follow-up	10.1017/s0790966700008405	No mean/median AOO
Hawton, K. and Hall, S. and Simkin, S. and Bale, L. and Bond, A. and Codd, S. and Stewart, A.	2003	Deliberate self-harm in adolescents: A study of characteristics and trends in Oxford, 1990-2000	10.1111/1469-7610.00200	No mean/median AOO
Brent, D.A. and Oquendo, M. and Birmaher, B. and Greenhill, L. and Kolko, D. and Stanley, B. and Zelazny, J. and Brodsky, B. and Firinciogullari, S. and Ellis, S.P. and Mann, J.J.	2003	Peripubertal suicide attempts in offspring of suicide attempters with siblings concordant for suicidal behavior	10.1176/appi.ajp.160.8.1486	U18 and 18+ samples not separately reported
Boughn, S. and Holdom, J.J.	2003	The relationship of violence and trichotillomania.	10.1111/j.1547-5069.2003.00165.x	Sample includes those 19 years or older and the focus of the study is not on onset in the childhood/adolescent period
Kapur, N. and House, A. and May, C. and Creed, F.	2003	Service provision and outcome for deliberate self-poisoning in adults - Results from a six centre descriptive study	10.1007/s00127-003-0647-y	No mean/median AOO
Hawton, K. and Zahl, D. and Weatherall, R.	2003	Suicide following deliberate self-harm: Long-term follow-up of patients who presented to a general hospital	10.1192/bjp.182.6.537	No mean/median AOO
Symons, F.J. and Clark, R.D. and Hatton, D.D. and Skinner, M. and Bailey Jr., D.B.	2003	Self-injurious behavior in young boys with fragile X syndrome	10.1002/ajmg.a.10078	Self-harm outside scope (eg stereotyped self-harm)
Gunnell, D.J. and Bennewith, O. and Peters, T.J. and Stocks, N. and Sharp, D.J.	2002	Do patients who self-harm consult their general practitioner soon after hospital discharge? A cohort study	10.1007/s00127-002-0592-1	No mean/median AOO
Haw, C. and Houston, K. and Townsend, E. and Hawton, K.	2002	Deliberate self harm patients with depressive disorders: Treatment and outcome	10.1016/S0165-0327(01)00317-2	No mean/median AOO
Bennewith, O. and Stocks, N. and Gunnell, D. and Peters, T.J. and Evans, M.O. and Sharp, D.J.	2002	General practice based intervention to prevent repeat episodes of deliberate self harm: Cluster randomised controlled trial	10.1136/bmj.324.7348.1254	No mean/median AOO
De Moore, G.M. and Robertson, A.R.	1996	Suicide in the 18 years after deliberate self-harm. A prospective study	10.1192/bjp.169.4.489	No mean/median AOO
Hawton, K. and Fagg, J. and Simkin, S.	1996	Deliberate self-poisoning and self-injury in children and adolescents under 16 years of age in Oxford, 1976-1993	10.1192/bjp.169.2.202	No mean/median AOO
Diekstra, R.F.W.	1993	The epidemiology of suicide and parasuicide	10.1111/j.1600-0447.1993.tb05368.x	No mean/median AOO
Kovacs, M. and Goldston, D. and Gatsonis, C.	1993	Suicidal behaviors and childhood-onset depressive disorders: A longitudinal investigation	10.1097/00004583-199301000-00003	Sample includes those 19 years or older and the focus of the study is not on onset in the childhood/adolescent period
Deykin, E.Y. and Perlow, R. and McNamarra, J.	1985	Non-fatal suicidal and life-threatening behavior among 13- to 17-year old adolescents seeking emergency medical care	10.2105/AJPH.75.1.90	No mean/median AOO
Cantor, P.	1976	Frequency of suicidal thought and self-destructive behavior among females.	10.1111/j.1943-278X.1976.tb00674.x	No mean/median AOO
Heath, Nancy and Toste, Jessica and Nedecheva, Tatiana and Charlebois, Alison	2008	An examination of nonsuicidal self-injury among college students	10.17744/mehc.30.2.8p879p3443514678	Sample includes those 19 years or older and the focus of the study is not on onset in the childhood/adolescent period
Glenn, Catherine and Nock, Matthew K.	2022	Nonsuicidal self-injury in children and adolescents: Epidemiology and risk factors	10.1007/978-3-031-24926-6_50	wrong publication type
Lewis, Stephen P. and Heath, Nancy L.	2015	Nonsuicidal self-injury among youth	10.1016/j.jpeds.2014.11.062	wrong publication type
Daraganova, Galina	2017	The Longitudinal Study of Australian Children (LSAC) annual statistical report 2016: Chapter 6-Self-harm and suicidal behaviour of young people aged 14â€“15 years old	https://growingupinaustralia.gov.au/sites/default/files/publication-documents/lsac-asr-2016-book.pdf#page=129	No mean/median AOO
Agarwal, Vivek and Tiwari, Rashmi	2017	Nonsuicidal Self Injury in Children and Adolescents	10.1177/0973134220170201	wrong publication type
Kelada, L. and Whitlock, J. and Hasking, P. and Melvin, G.		nonsuicidal self-injury among adolescents and young adults. Journal of Child and Family Studies, 25, 3403-3416.	10.1007/s10826-016-0496-4	Duplicate
Singhal, Nupur and Bhola, Poornima and Reddi, Venkata Senthil Kumar and Bhaskarapillai, Binukumar and Joseph, Smitha	2021	Non-suicidal self-injury (NSSI) among emerging adults: Sub-group profiles and their clinical relevance.	10.1016/j.psychres.2021.113877	Sample includes those 19 years or older and the focus of the study is not on onset in the childhood/adolescent period
Khutoryanskaya, J V and Pozdnyak, V V and Grechanyy, S V	2022	[Non-suicidal self-injurious behavior in adolescents].	10.17116/jnevro2022122121105	full text unavailable
Rhodes, Anne E and Boyle, Michael H and Bethell, Jennifer and Wekerle, Christine and Tonmyr, Lil and Goodman, Deborah and Leslie, Bruce and Lam, Kelvin and Manion, Ian	2013	Child maltreatment and repeat presentations to the emergency department for suicide-related behaviors.	10.1016/j.chiabu.2012.07.009	No mean/median AOO
Kiekens, G and Hasking, P and Claes, L and Boyes, M and Mortier, P and Auerbach, R P and Cuijpers, P and Demyttenaere, K and Green, J G and Kessler, R C and Myin-Germeys, I and Nock, M K and Bruffaerts, R	2019	Predicting the incidence of non-suicidal self-injury in college students.	10.1016/j.eurpsy.2019.04.002	No mean/median AOO
Rhodes, Anne E and Boyle, Michael H and Bethell, Jennifer and Wekerle, Christine and Goodman, Deborah and Tonmyr, Lil and Leslie, Bruce and Lam, Kelvin and Manion, Ian	2012	Child maltreatment and onset of emergency department presentations for suicide-related behaviors.	10.1016/j.chiabu.2012.04.006	No mean/median AOO
McAuliffe, Carmel and Corcoran, Paul and Hickey, Portia and McLeavey, Breda C	2008	Optional thinking ability among hospital-treated deliberate self-harm patients: a 1-year follow-up study.	10.1348/014466507X230958	Sample includes those 19 years or older and the focus of the study is not on onset in the childhood/adolescent period
Hawton, Keith and Haw, Camilla and Houston, Kelly and Townsend, Ellen	2002	Family history of suicidal behaviour: prevalence and significance in deliberate self-harm patients.	10.1034/j.1600-0447.2002.02003.x	No mean/median AOO
Kwok, Chi-Leung and Yip, Paul S F and Gunnell, David and Kuo, Chian-Jue and Chen, Ying-Yeh	2014	Non-fatal repetition of self-harm in Taipei City, Taiwan: cohort study.	10.1192/bjp.bp.113.130179	No mean/median AOO
Menon, Vikas and Kattimani, Shivan and and Sarkar, Siddharth and Sathyanarayanan, Gopinath and Subramanian, Karthick and Velusamy, Saravana Kumar	2018	Age at onset of first suicide attempt: Exploring the utility of a potential candidate variable to subgroup attempters.	10.1016/j.ajp.2018.08.006	Sample includes those 19 years or older and the focus of the study is not on onset in the childhood/adolescent period
Bergen, Helen and Hawton, Keith and Waters, Keith and Cooper, Jayne and Kapur, Navneet	2010	Psychosocial assessment and repetition of self-harm: the significance of single and multiple repeat episode analyses.	10.1016/j.jad.2010.05.001	U18 and 18+ samples not separately reported
Kurtz, Patricia F and Chin, Michelle D and Huete, John M and Tarbox, Rachel S F and O'Connor, Julia T and Paclawskyj, Theodosia R and Rush, Karena S	2003	Functional analysis and treatment of self-injurious behavior in young children a summary of 30 cases.	10.1901/jaba.2003.36-205	wrong publication type
Johnston, Amy and Cooper, Jayne and Webb, Roger and Kapur, Navneet	2006	Individual- and area-level predictors of self-harm repetition.	10.1192/bjp.bp.105.018085	No mean/median AOO
Fornaro, Michele and Grunebaum, Michael F and Burke, Ainsley K and Mann, J John and Oquendo, Maria A	2018	Comparison of familial and non-familial suicidal behaviors among people with major depressive disorder: Testing the discriminative predicting role of high-yield clinical variables.	10.1016/j.jpsychires.2018.02.021	Sample includes those 19 years or older and the focus of the study is not on onset in the childhood/adolescent period
Ahuja, Manik and Werner, Kimberly B and Cunningham-Williams, Renee M and Bucholz, Kathleen K	2021	Racial Associations Between Gambling and Suicidal Behaviors Among Black and White Adolescents and Young Adults.	10.1007/s40429-021-00374-8	No mean/median AOO
Beauchaine, Theodore P and Hinshaw, Stephen P and Bridge, Jeffrey A	2019	Nonsuicidal Self-Injury and Suicidal Behaviors in Girls: The Case for Targeted Prevention in Preadolescence.	10.1177/2167702618818474	No mean/median AOO
Gureje, O and Oladeji, B and Hwang, I and Chiu, W T and Kessler, R C and Sampson, N A and Alonso, J and Andrade, L H and Beautrais, A and Borges, G and Bromet, E and Bruffaerts, R and de Girolamo, G and de Graaf, R and Gal, G and He, Y and Hu, C and Iwata, N and Karam, E G and Kovess-Masfety, V and Matschinger, H and Moldovan, M V and Posada-Villa, J and Sagar, R and Scocco, P and Seedat, S and T…	2011	Parental psychopathology and the risk of suicidal behavior in their offspring: results from the World Mental Health surveys.	10.1038/mp.2010.111	No mean/median AOO
Lizardi, D and Sher, L and Sullivan, G M and Stanley, B and Burke, A and Oquendo, M A	2009	Association between familial suicidal behavior and frequency of attempts among depressed suicide attempters.	10.1111/j.1600-0447.2009.01365.x	Sample includes those 19 years or older and the focus of the study is not on onset in the childhood/adolescent period
Neeleman, Jan and de Graaf, Ron and Vollebergh, Wilma	2004	The suicidal process; prospective comparison between early and later stages.	10.1016/j.jad.2003.09.005	No mean/median AOO
Chronis-Tuscano, Andrea and Molina, Brooke S G and Pelham, William E and Applegate, Brooks and Dahlke, Allison and Overmyer, Meghan and Lahey, Benjamin B	2010	Very early predictors of adolescent depression and suicide attempts in children with attention-deficit/hyperactivity disorder.	10.1001/archgenpsychiatry.2010.127	No mean/median AOO
Borges, G and Walters, E E and Kessler, R C	2000	Associations of substance use, abuse, and dependence with subsequent suicidal behavior.	10.1093/oxfordjournals.aje.a010278	No mean/median AOO
Ballester, Laura; Alayo, Itxaso; Vilagut, Gemma; Almenara, José; Cebrià, Ana Isabel; Echeburúa, Enrique; Gabilondo, Andrea; Gili, Margalida; Lagares, Carolina; Piqueras, José Antonio; Roca, Miquel; Soto-Sanz, Victoria; Blasco, Maria Jesús; Castellví, Pere; Forero, Carlos G; Bruffaerts, Ronny; Mortier, Philippe; Auerbach, R; y P; Nock, Matthew K; Sampson, Nancy; Kessler, Ronald C; Alonso, Jordi	2019	Accuracy of online survey assessment of mental disorders and suicidal thoughts and behaviors in Spanish university students. Results of the WHO World Mental Health- International College Student initiative.	10.1371/journal.pone.0221529	No mean/median AOO
Paul, Jay P and Catania, Joseph and Pollack, Lance and Moskowitz, Judith and Canchola, Jesse and Mills, Thomas and Binson, Diane and Stall, Ron	2002	Suicide attempts among gay and bisexual men: lifetime prevalence and antecedents.	10.2105/ajph.92.8.1338	Sample includes those 19 years or older and the focus of the study is not on onset in the childhood/adolescent period
Kreitman, N and Casey, P	1988	Repetition of parasuicide: an epidemiological and clinical study.	10.1192/bjp.153.6.792	No mean/median AOO
Rajapakse, T N and Griffiths, K M and Cotton, S and Christensen, H	2016	Repetition rate after non-fatal self-poisoning in Sri-Lanka: a one year prospective longitudinal study	10.4038/cmj.v61i4.8380	No mean/median AOO
Lee, Won Kyung and Lim, Dohee and Park, Hyesook	2016	Disability-Adjusted Life Years (DALYs) for Injuries Using Death Certificates and Hospital Discharge Survey by the Korean Burden of Disease Study 2012.	10.3346/jkms.2016.31.S2.S200	No mean/median AOO
Ko, S M	1999	Under-diagnosed psychiatric syndrome. I: Trichotillomania.		full text unavailable
Weissman, M M and Wolk, S and Goldstein, R B and Moreau, D and Adams, P and Greenwald, S and Klier, C M and Ryan, N D and Dahl, R E and Wickramaratne, P	1999	Depressed adolescents grown up.	10.1001/jama.281.18.1707	No mean/median AOO
Fombonne, E	1998	Increased rates of psychosocial disorders in youth.	10.1007/s004060050013	wrong publication type
Surtees, P G and Barkley, C	1994	Future imperfect: the long-term outcome of depression.	10.1192/bjp.164.3.327	Sample includes those 19 years or older and the focus of the study is not on onset in the childhood/adolescent period
Jankowski, Melissa S.	2023	An experimental investigation into the effects of trait and state self-criticism on the benefits and barriers to non-suicidal self-injury	https://digitalcommons.library.umaine.edu/etd/3662?utm_source=digitalcommons.library.umaine.edu%2Fetd%2F3662&utm_medium=PDF&utm_campaign=PDFCoverPages	No mean/median AOO
LeMay, Carrie	2021	Impact of adverse childhood experiences on mental health outcomes and related prescription practices in a psychiatric inpatient sample	https://dc.etsu.edu/etd/3636	No mean/median AOO
Roberts, Elystan and Joinson, Carol and Gunnell, David and Fraser, Abigail and Mars, Becky	2020	Pubertal timing and self-harm: A prospective cohort analysis of males and females	10.1017/S2045796020000839	No mean/median AOO
Lockwood, Joanna and Townsend, Ellen and Daley, David and Sayal, Kapil	2020	Impulsivity as a predictor of self-harm onset and maintenance in young adolescents: A longitudinal prospective study	10.1016/j.jad.2020.05.021	No mean/median AOO
Xin, Moye and Yang, Xueyan and Liu, Kun and Boke, Bilun Naz and Bastien, Laurianne	2020	Impact of negative life events and social support on nonsuicidal self-injury among Chinese middle school students	10.1177/1557988320937124	No mean/median AOO
Cassels, Matthew and van Harmelen, Anne-Laura and Neufeld, Sharon and Goodyer, Ian and Jones, Peter B. and Wilkinson, Paul	2018	Poor family functioning mediates the link between childhood adversity and adolescent nonsuicidal selfâ€injury	10.1111/jcpp.12866	No mean/median AOO
Victor, Sarah E. and Hipwell, Alison E. and Stepp, Stephanie D. and Scott, Lori N.	2019	Parent and peer relationships as longitudinal predictors of adolescent non-suicidal self-injury onset	10.1186/s13034-018-0261-0	No mean/median AOO
Hamza, Chloe A. and Willoughby, Teena	2019	Impulsivity and nonsuicidal self-injury: A longitudinal examination among emerging adults	10.1016/j.adolescence.2019.07.003	No mean/median AOO
Adrian, Molly and Berk, Michele S. and Korslund, Kathryn and Whitlock, Kathryn and McCauley, Elizabeth and Linehan, Marsha	2018	Parental validation and invalidation predict adolescent self-harm	10.1037/pro0000200	No mean/median AOO
Emery, A. Ann and Heath, Nancy L. and Mills, Devin J.	2017	The role of basic need satisfaction in the onset, maintenance, and cessation of non-suicidal self-injury: An application of self-determination theory	10.1080/13811118.2016.1211043	No mean/median AOO
Power, Jenelle	2012	Non-suicidal self-injury in federally sentenced women: Prevalence, nature, motivations, and pathways	https://repository.library.carleton.ca/downloads/zc77sq78m	No mean/median AOO
Nock, Matthew K.	2012	Future directions for the study of suicide and self-injury	10.1080/15374416.2012.652001	wrong publication type
Ortin, Ana and Elkington, Katherine S. and Eisenberg, Ruth and Mir and a, Regina and Canino, Glorisa and Bird, Hector R. and Duarte, Cristiane S.	2019	Suicide attempts and course of suicidal ideation among Puerto Rican early adolescents	10.1007/s10802-019-00554-1	No mean/median AOO
Heath, Nancy L. and Schaub, Kristin and Holly, Shareen and Nixon, Mary K. and Nixon, Mary K. and Heath, Nancy L.	2009	Self-injury today: Review of population and clinical studies in adolescents	10.4324/9780203892671	wrong publication type
Whitlock, Janis and Knox, Kerry L. and Nixon, Mary K. and Heath, Nancy L.	2009	Intervention and prevention in the community	https://www.researchgate.net/profile/Janis-Whitlock/publication/256600723_Community_sources_and_solutions_Detection_and_prevention_of_self-injurious_behavior_in_youth_populations/links/55a91d2008aea3d086802e4b/Community-sources-and-solutions-Detection-and-prevention-of-self-injurious-behavior-in-youth-populations.pdf	No mean/median AOO
Whalen, Diana J. and Hennefield, Laura and Elsayed, Nourhan M. and Tillman, Rebecca and Barch, Deanna M. and Luby, Joan L.	2022	Trajectories of suicidal thoughts and behaviors from preschool through late adolescence	10.1016/j.jaac.2021.08.020	No mean/median AOO
Holly, Shareen	2012	Non-suicidal self-injury among university students: Examining emotion regulation, self-control, and social learning		No mean/median AOO
Pattison, E. Mansell and Kahan, Joel	1983	The deliberate self-harm syndrome	10.1176/ajp.140.7.867	U18 and 18+ samples not separately reported
Hart, Janell Rosemary	1996	Assessing psychological variables contributing to the severity of Deliberate Self Harm as related to the self medication hypothesis		full text unavailable
Howe-Martin, Laura S.	2009	Adolescent self-mutilating behaviors: Experiential avoidance coupled with imitation?	https://escholarship.mcgill.ca/concern/theses/2n49t6258	No mean/median AOO
Deliberto, Tara L. and Nock, Matthew K.	2008	An exploratory study of correlates, onset, and offset of non-suicidal self-injury	10.1080/13811110802101096	No mean/median AOO
Bruffaerts, Ronny and Demyttenaere, Koen and Andrade, Laura Helena and Borges, Guilherme and Chiu, Wai Tat and de Graaf, Ron and Deming, Charlene A. and Hwang, Irving and Sampson, Nancy A. and Williams, David R. and Kessler, Ronald C. and Nock, Matthew K. and Nock, Matthew K. and Borges, Guilherme and Ono, Yutaka	2012	Childhood adversities as risk factors for onset and persistence of suicidal behavior	10.1192/bjp.bp.109.074716	No mean/median AOO
Lewinsohn, Peter M. and Rohde, Paul and Seeley, John R.	1996	Adolescent suicidal ideation and attempts: Prevalence, risk factors, and clinical implications	10.1111/j.1468-2850.1996.tb00056.x	No mean/median AOO
Walker, Marcus and Moreau, Donna and Weissman, Myrna M.	1990	Parents' awareness of children's suicide attempts	10.1176/ajp.147.10.1364	U18 and 18+ samples not separately reported
Perez, Nicholas M.	2017	The path to violent behavior: The harmful aftermath of childhood trauma	https://www.proquest.com/openview/1ee68220ba54f71801cff69240cab439/1?pq-origsite=gscholar&cbl=18750	No mean/median AOO
Yates, Tuppett M.	2006	A longitudinal study of self-injurious behavior in a community sample	https://www.proquest.com/openview/56f1978638bb60afa65f2395e96bbb72/1?pq-origsite=gscholar&cbl=18750&diss=y	U18 and 18+ samples not separately reported
Boeninger, Daria Kirsten	2009	Adolescent suicidal ideation, plans, and attempts: Developmental trends and family context		full text unavailable
Rosenberg, Janet L.	2012	Early childhood sexual abuse and self-destructive behaviors: Observations of mental health professionals	https://www.proquest.com/openview/8e1636ca80ba3cad90a51df1038ad076/1?pq-origsite=gscholar&cbl=18750	No mean/median AOO
Grant, Jon E. and Potenza, Marc N. and Grant, Jon E. and Potenza, Marc N.	2010	Impulse control disorders		full text unavailable
Morrison, Anthony and Read, John and Turkington, Douglas and Morrison, Anthony and Read, John and Turkington, Douglas	2005	Trauma and psychosis: Theoretical and clinical implications	10.1111/j.1600-0447.2005.00644.x	wrong publication type
Brent, David A. and Perper, Joshua and Moritz, Grace and Allman, Christopher and Friend, Amy and Schweers, Joy and Roth, Claudia and Balach, Lisa and Harrington, Kelly	1992	Psychiatric effects of exposure to suicide among the friends and acquaintances of adolescent suicide victims	10.1097/00004583-199207000-00009	No mean/median AOO
De Riggi, ME and Moumne, S and Heath, NL and Lewis, SP	2017	Non-Suicidal Self-Injury in Our Schools: A Review and Research-Informed Guidelines for School Mental Health Professionals	10.1177/0829573516645563	wrong publication type
Huisman, S and Mulder, P and Kuijk, J and Kerstholt, M and van Eeghen, A and Leenders, A and van Balkom, I and Oliver, C and Piening, S and Hennekam, R	2018	Self-injurious behavior	10.1016/j.neubiorev.2017.02.027	wrong publication type
Power, J and Usher, AM and Beaudette, JN	2015	Non-Suicidal Self-Injury in Male Offenders: Initiation, Motivations, Emotions, and Precipitating Events	10.1080/14999013.2015.1073196	No mean/median AOO
Turner, BJ and Dixon-Gordon, KL and Austin, SB and Rodriguez, MA and Rosenthal, MZ and Chapman, AL	2015	Non-suicidal self-injury with and without borderline personality disorder: Differences in self-injury and diagnostic comorbidity	10.1016/j.psychres.2015.07.058	Sample includes those 19 years or older and the focus of the study is not on onset in the childhood/adolescent period
Cipriano, A and Aprea, C and Bellone, L and Cotrufo, P and Cella, S	2022	Non-Suicidal Self-Injury: A School-Based Peer Education Program for Adolescents During COVID-19 Pandemic	10.3389/fpsyt.2021.737544	No mean/median AOO
Van Camp, I and Desmet, M and Verhaeghe, P and Dan, C	2011	Gender Differences in Non-Suicidal Self-Injury: Are They on the Verge of Leveling Off?		full text unavailable
Liang, SX and Li, D and Liu, XY and Jiang, I and Zhang, JH and Liu, J and Sha, S	2023	Development and validation of a prediction nomogram for non-suicidal self-injury in female patients with mood disorder	10.3389/fpsyt.2023.1130335	Sample includes those 19 years or older and the focus of the study is not on onset in the childhood/adolescent period
Andover, MS	2014	Non-suicidal self-injury disorder in a community sample of adults	10.1016/j.psychres.2014.06.001	Sample includes those 19 years or older and the focus of the study is not on onset in the childhood/adolescent period
Nock, MK and Borges, G and Bromet, EJ and Cha, CB and Kessler, RC and Lee, S	2008	Suicide and Suicidal Behavior	10.1093/epirev/mxn002	wrong publication type
Kiekens, G and Hasking, P and Bruffaerts, R and Alonso, J and Auerbach, RP and Bantjes, J and Benjet, C and Boyes, M and Chiu, WT and Claes, L and Cuijpers, P and Ebert, DD and Mak, A and Mortier, P and O'Neill, S and Sampson, NA and Stein, DJ and Vilagut, G and Nock, MK and Kessler, RC and Stu, WHO World Mental Hlth Int Coll	2023	Non-suicidal self-injury among first-year college students and its association with mental disorders: results from the World Mental Health International College Student (WMH-ICS) initiative	10.1017/S0033291721002245	Sample includes those 19 years or older and the focus of the study is not on onset in the childhood/adolescent period
Finkelstein, Y and Macdonald, EM and Holl and s, S and Sivilotti, MLA and Hutson, JR and Mamdani, MM and Koren, G and Juurlink, DN and CDSERN	2016	Repetition of intentional drug overdose: a population-based study	10.1080/15563650.2016.1177187	Sample includes those 19 years or older and the focus of the study is not on onset in the childhood/adolescent period
Daray, FM and Arena, AR and Armesto, AR and Rodante, DE and Puppo, S and Vidjen, P and Portela, A and Grendas, LN and Errasti, AE	2018	Serotonin transporter gene polymorphism as a predictor of short-term risk of suicide reattempts	10.1016/j.eurpsy.2018.07.001	Sample includes those 19 years or older and the focus of the study is not on onset in the childhood/adolescent period
Udo, T and Bitley, S and Grilo, CM	2019	Suicide attempts in US adults with lifetime DSM-5 eating disorders	10.1186/s12916-019-1352-3	No mean/median AOO
Chau, K and Kabuth, B and Chau, N	2016	Association between Suicide Ideation and Attempts and Being an Immigrant among Adolescents, and the Role of Socioeconomic Factors and School, Behavior, and Health-Related Difficulties	10.3390/ijerph13111070	No mean/median AOO
Adrados-Pérez, Marina; Llorca-Bofí, Vicent; Laín, María Mur; Porcar, Carla Albert; Nicolau-Subires, Eugènia; Ibarra-Pertusa, Lucía; Jiménez-Mayoral, Andrea; Buil-Reiné, Esther; Budny, Filip; Resa-Pérez, Belén; Velásquez-Acebey, Vanessa Gladys; Arenas-Pijoan, Laura; Irigoyen-Otiñano, María; López-Castroman, Jorge	2023	Trajectories of children and adolescents attending a psychiatric emergency unit during the COVID-19 confinements: 2020â€“2022 longitudinal study	10.1186/s13034-023-00619-6	No mean/median AOO
Iorfino, Frank and Varidel, Mathew and Marchant, Roman and Cripps, Sally and Crouse, Jacob and Prodan, Ante and Oliveria, Rafael and Carpenter, Joanne S. and Hermens, Daniel F. and Guastella, Adam and Scott, Elizabeth and Shah, Jai and Merikangas, Kathleen and Scott, Jan and Hickie, Ian B.	2023	The temporal dependencies between social, emotional and physical health factors in young people receiving mental healthcare: a dynamic Bayesian network analysis	10.1017/S2045796023000616	No mean/median AOO
Chang, Ya-Wen and Buerke, Morgan and Galfalvy, Hanga and Szanto, Katalin	2023	Childhood trauma is associated with early-onset but not late-onset suicidal behavior in late-life depression	10.1017/S1041610223000662	Sample includes those 19 years or older and the focus of the study is not on onset in the childhood/adolescent period
Moritz, Steffen and Penney, Danielle and Mißmann, Franziska and Snorrason, Ivar and Schmotz, Stella	2023	Same but different? Phenomenological differences among various types of body-focused repetitive behaviors	10.12788/acp.0123	Self-harm outside scope (eg stereotyped self-harm)
Lagman, Jasmin G.	2023	50.3 A Call for Action: The Current State of Filipino Youthâ€™s Mental Health	10.1016/j.jaac.2023.07.377	full text unavailable
Lagerberg, Tyra and Virtanen, Suvi and Kuja-Halkola, Ralf and Hellner, Clara and Lichtenstein, Paul and Fazel, Seena and Chang, Zheng	2023	Predicting risk of suicidal behaviour after initiation of selective serotonin reuptake inhibitors in children, adolescents and young adults: protocol for development and validation of clinical prediction models	10.1136/bmjopen-2023-072834	wrong publication type
Hawton, Keith and Harriss, Louise	2008	Deliberate selfâ€harm by underâ€15â€yearâ€olds: characteristics, trends and outcome	10.1111/j.1469-7610.2007.01852.x	No mean/median AOO
Barnette, Benjamin H. and O'Loughlin, Caitlin M. and Park, Yeonsoo and Vogel, Katrina and Burke, Taylor A. and Law, Keyne C. and Ammerman, Brooke A.	2023	Nonsuicidal self-injury characteristics: A mixed methods analysis of differences between veterans and civilians	10.1016/j.jpsychires.2023.10.043	Sample includes those 19 years or older and the focus of the study is not on onset in the childhood/adolescent period
Khutoryanskaya, Yu V. and Pozdnyak, V. V. and Grechanyy, S. V.	2023	Nonsuicidal Self-Injury Behavior in Adolescents	10.1007/s11055-023-01490-w	Duplicate
Cha, Christine B. and Franz, Peter J. and M. Guzman, Eleonora and Glenn, Catherine R. and Kleiman, Evan M. and Nock, Matthew K.	2018	Annual Research Review: Suicide among youthâ€“epidemiology,(potential) etiology, and treatment	10.1111/jcpp.12831	wrong publication type
Patel, Vishal Kanaiyalal and Bhatt, Renish Bhuperndrabhai and Raja, Hitarth Himanshu and Kumar, Parveen and Tiwari, Deepak Sachidan and and Vasavada, Disha Alkeshbhai	2021	Suicidal thoughts, suicidal attempts, and nonsuicidal self-injury among undergraduate health professionals	10.4103/amhs.amhs_321_20	Sample includes those 19 years or older and the focus of the study is not on onset in the childhood/adolescent period
Mar, Javier; Larrañaga, Igor; Ibarrondo, Oliver; González‑Pinto, Ana; Hayas, Carlota las; Fullaondo, Ane; Izco‑Basurko, Irantzu; Alonso Caballero, Jordi; Zorrilla, Iñaki; Vilagut Saiz, Gemma, 1975-; Mateo‑Abad, Maider; de Manuel, Esteban		Incidence of mental disorders in the general population aged 1â€“30 years disaggregated by gender and socioeconomic status	10.1007/s00127-023-02425-z	No mean/median AOO
Kelada, L. and Whitlock, J. and Hasking, Penelope and Melvin, Glenn	2016	Parents Experiences of Nonsuicidal Self-Injury Among Adolescents and Young Adults	10.1007/s10826-016-0496-4	Duplicate
Brezo, Jelena and Paris, Joel and Barker, Edward and Tremblay, Richard and Vitaro, Frank and Zoccolillo, Mark and Hebert, Martine and Turecki, Gustavo	2007	Natural history of suicidal behaviors in a population-based sample of young adults	10.1017/S003329170700058X	Duplicate
LeMay, Carrie	2019	Impact of Adverse Childhood Experiences on Mental Health Outcomes and Related Prescription Practices in a Psychiatric Inpatient Sample	https://dc.etsu.edu/etd/3636	Duplicate
Chang, Yama Ya-Wen and Galfalvy, Hanga and Buerke, Morgan and ADVS	2021	Age of Onset of First Suicidal Behavior Determines Risk Factor Profiles in Older Suicide Attempters- Focus on Childhood Trauma Experiences ...		full text unavailable
R Anupansupsai	2019	A cross-cultural study of self-harm comparing the UK and Thailand		full text unavailable
Hawton, K and Bergen, H and Kapur, N and Cooper, J and Steeg, S and Ness, J and Waters, K.	2012	Repetition of self-harm and suicide following self-harm in children and adolescents: findings from the Multicentre Study of Self-harm in England.	10.1111/j.1469-7610.2012.02559.x	Duplicate
Nock, Matthew K. and Hwang, Irving and Sampson, Nancy and Kessler, Ronald C. and Angermeyer, Matthias and Beautrais, Annette and Borges, Guilherme and Bromet, Evelyn and Bruffaerts, Ronny and de Girolamo, Giovanni and de Graaf, Ron and Florescu, Silvia and Gureje, Oye and Haro, Josep Maria and Hu, Chiyi and Huang, Yueqin and Karam, Elie G. and Kawakami, Norito and Kovess, Viviane and Levinson, Da…	2009	Cross-National Analysis of the Associations among Mental Disorders and Suicidal Behavior: Findings from the WHO World Mental Health Surveys	10.1371/journal.pmed.1000123	Duplicate
Agnes Higgins, Louise Doyle, Carmel Downes, Rebecca Murphy, Danika Sharek, Jan DeVries, Thelma Begley, Edward McCann, Fintan Sheerin, Siobháin Smyth	2016	LGBT Ireland Report	https://www.drugs.ie/resourcesfiles/ResearchDocs/Ireland/2016/The_LGBTIreland_Report.pdf	U18 and 18+ samples not separately reported
Muehlenkamp, Jennifer J. and Gutierrez, Peter M.	2007	Risk for Suicide Attempts Among Adolescents Who Engage in Non-Suicidal Self-Injury	10.1080/13811110600992902	No mean/median AOO
Ross, Shana and Heath, Nancy	2002	A Study of the Frequency of Self-Mutilation in a Community Sample of Adolescents	10.1023/A:1014089117419	No mean/median AOO
Roy, Alec	2004	Family history of suicidal behavior and earlier onset of suicidal behavior	10.1016/j.psychres.2004.08.002	Sample includes those 19 years or older and the focus of the study is not on onset in the childhood/adolescent period
Muehlenkamp, Jennifer J. and Gutierrez, Peter M.	2004	An Investigation of Differences Between Self-Injurious Behavior and Suicide Attempts in a Sample of Adolescents	10.1521/suli.34.1.12.27769	No mean/median AOO
Czyz, Ewa K. and Liu, Zhuqing and King, Cheryl A.	2012	Social Connectedness and One-Year Trajectories Among Suicidal Adolescents Following Psychiatric Hospitalization	10.1080/15374416.2012.651998	No mean/median AOO
Mathias, Charles W. and Dougherty, Donald M. and James, Lisa M. and Richard, Dawn M. and Dawes, Michael A. and Acheson, Ashley and Hill-Kapturczak, Nathalie	2011	Intolerance to Delayed Reward in Girls with Multiple Suicide Attempts	10.1111/j.1943-278X.2011.00027.x	No mean/median AOO
Chitsabesan, Prathiba and Harrington, Richard and Harrington, Valerie and Tomenson, Barbara	2003	Predicting repeat self-harm in children	10.1007/s00787-003-0302-x	No mean/median AOO
Groholt, Berit and Ekeberg, Oivind and Haldorsen, Tor	2006	Adolescent Suicide Attempters: What Predicts Future Suicidal Acts?	10.1521/suli.2006.36.6.638	U18 and 18+ samples not separately reported
Yen, S. and Weinstock, L. M. and Andover, M. S. and Sheets, E. S. and Selby, E. A. and Spirito, A.	2013	Prospective predictors of adolescent suicidality: 6-month post-hospitalization follow-up	10.1017/S0033291712001912	No mean/median AOO
Wadman, Ruth and Clarke, David and Sayal, Kapil and Vostanis, Panos and Armstrong, Marie and Harroe, Caroline and Majumder, Pallab and Townsend, Ellen	2017	An interpretative phenomenological analysis of the experience of self-harm repetition and recovery in young adults	10.1177/1359105316631405	No mean/median AOO
Klonsky, E. David	2009	The functions of self-injury in young adults who cut themselves: Clarifying the evidence for affect-regulation	10.1016/j.psychres.2008.02.008	Sample includes those 19 years or older and the focus of the study is not on onset in the childhood/adolescent period
Wadman, Ruth and Clarke, David and Sayal, Kapil and Armstrong, Marie and Harroe, Caroline and Majumder, Pallab and Vostanis, Panos and Townsend, Ellen	2017	A sequence analysis of patterns in self-harm in young people with and without experience of being looked after in care	10.1111/bjc.12145	Sample includes those 19 years or older and the focus of the study is not on onset in the childhood/adolescent period
Mughal, Faraz and Chew-Graham, Carolyn A. and Babatunde, Opeyemi O. and Saunders, Benjamin and Meki, Aula and Dikomitis, Lisa	2023	The functions of self-harm in young people and their perspectives about future general practitioner-led care: A qualitative study	10.1111/hex.13733	No mean/median AOO
Kiekens, G. and Hasking, P. and Boyes, M. and Claes, L. and Mortier, P. and Auerbach, R.P. and Cuijpers, P. and Demyttenaere, K. and Green, J.G. and Kessler, R.C. and Myin-Germeys, I. and Nock, M.K. and Bruffaerts, R.	2018	The associations between non-suicidal self-injury and first onset suicidal thoughts and behaviors.	10.1016/j.jad.2018.06.033	Sample includes those 19 years or older and the focus of the study is not on onset in the childhood/adolescent period
Ammerman, Brooke A. and Jacobucci, Ross and Kleiman, Evan M. and Uyeji, Lauren L. and McCloskey, Michael S.	2018	The Relationship Between Nonsuicidal Self-Injury Age of Onset and Severity of Self-Harm.	10.1111/sltb.12330	U18 and 18+ samples not separately reported
Kearns, Jaclyn C. and Brown, Sarah L. and Cero, Ian and Gorman, Kaitlyn R. and Nock, Matthew K. and Keane, Terence M. and Marx, Brian P.	2021	Temporal sequences of suicidal and nonsuicidal self-injurious thoughts and behaviors among inpatient and community-residing military veterans.	10.1016/j.jad.2021.07.088	Sample includes those 19 years or older and the focus of the study is not on onset in the childhood/adolescent period
Muehlenkamp, Jennifer J. and Xhunga, Nensi and Brausch, Amy M.	2019	Self-injury Age of Onset: A Risk Factor for NSSI Severity and Suicidal Behavior.	10.1080/13811118.2018.1486252	Sample includes those 19 years or older and the focus of the study is not on onset in the childhood/adolescent period
Gandhi, Amarendra and Luyckx, Koen and Adhikari, Alka and Parmar, Dhruv and Desousa, Avinash and Shah, Nilesh and Maitra, Shubhada and Claes, Laurence	2021	Non-suicidal self-injury and its association with identity formation in India and Belgium: A cross-cultural case-control study.	10.1177/1363461520933759	Sample includes those 19 years or older and the focus of the study is not on onset in the childhood/adolescent period
Summers, Peter and O'Loughlin, Rachel and O'Donnell, Sinead and Borschmann, Rohan and Carlin, John and Hiscock, Harriet	2020	Repeated presentation of children and adolescents to the emergency department following selfâ€harm: A retrospective audit of hospital data.	10.1111/1742-6723.13485	No mean/median AOO
Gandhi, Amarendra and Luyckx, Koen and Baetens, Imke and Kiekens, Glenn and Sleuwaegen, Ellen and Berens, Ann and Maitra, Shubhada and Claes, Laurence	2018	Age of onset of non-suicidal self-injury in Dutch-speaking adolescents and emerging adults: An event history analysis of pooled data.	10.1016/j.comppsych.2017.10.007	U18 and 18+ samples not separately reported
Kaess, Michael and Eppelmann, Lena and Brunner, Romuald and Parzer, Peter and Resch, Franz and Carli, Vladimir and Wasserman, Camilla and Sarchiapone, Marco and Hoven, Christina W. and Apter, Alan and Balazs, Judit and Barzilay, Shila and Bobes, Julio and Cosman, Doina and Horvath, Lili O. and Kahn, Jean-Pierre and Keeley, Helen and McMahon, Elaine and Podlogar, Tina and Postuvan, Vita	2020	Life Events Predicting the First Onset of Adolescent Direct Self-Injurious Behaviorâ€”A Prospective Multicenter Study.	10.1016/j.jadohealth.2019.08.018	No mean/median AOO
Luk, Jeremy W. and Goldstein, RisÃ« B. and Jing Yu and Haynie, Denise L. and Gilman, Stephen E.	2021	Sexual Minority Status and Age of Onset of Adolescent Suicide Ideation and Behavior.	10.1542/peds.2020-034900	Sample includes those 19 years or older and the focus of the study is not on onset in the childhood/adolescent period
Idenfors, Hans and Stromsten, Lotta M.J. and Salander Renberg, Ellinor	2019	Are non-psychiatric hospitalisations before self-harm associated with an increased risk for suicide among young people?	10.1016/j.jpsychores.2019.02.013	No mean/median AOO
Gillies, Donna and Christou, Maria A. and Dixon, Andrew C. and Featherston, Oliver J. and Rapti, Iro and Garcia-Anguita, Alicia and Villasis-Keever, Miguel and Reebye, Pratibha and Christou, Evangelos and Al Kabir, Nagat and Christou, Panagiota A.	2018	Prevalence and Characteristics of Self-Harm in Adolescents: Meta-Analyses of Community-Based Studies 1990-2015.	10.1016/j.jaac.2018.06.018	wrong publication type
Reith DM and Whyte I and Carter G	2003	Repetition risk for adolescent self-poisoning: a multiple event survival analysis.	10.1046/j.1440-1614.2003.01114.x	Self-harm outside scope (eg stereotyped self-harm)
Stroehmer, Rachel and Edel, Marc A. and Pott, Stei and Juckel, Georg and Haussleiter, Ida S.	2015	Digital comparison of healthy young adults and borderline patients engaged in non-suicidal self-injury.	10.1186/s12991-015-0088-5	Sample includes those 19 years or older and the focus of the study is not on onset in the childhood/adolescent period
Bolhuis, Koen; Lång, Ulla; Gyllenberg, David; Kääriälä, Antti; Veijola, Juha; Gissler, Mika; Kelleher, Ian	2021	Hospital Presentation for Self-Harm in Youth as a Risk Marker for Later Psychotic and Bipolar Disorders: A Cohort Study of 59 476 Finns.	10.1093/schbul/sbab061	No mean/median AOO
Tatnell, Ruth and Kelada, Lauren and Hasking, Penelope and Martin, Graham	2014	Longitudinal analysis of adolescent NSSI: the role of intrapersonal and interpersonal factors.	10.1007/s10802-013-9837-6	No mean/median AOO
Khajedaluee, Mohamad and Khadem-Rezaiyan, Majid and Jarahi, Lida and Khatibi-Moghadam, Hoda and Faridpak, Afsaneh	2021	Suicidal continuum (ideation, planning, attempting) in an Islamic country; which should be focused on?	10.5249/jivr.v13i1.1556	U18 and 18+ samples not separately reported
Pluhar, Emily and Lois, Rebecca H. and Burton, Elvin Thomaseo	2018	Nonsuicidal self-injury in adolescents: current developments to help inform assessment and treatment.	10.1097/MOP.0000000000000655	wrong publication type
Kreniske, Philip and Mellins, Claude Ann and Dolezal, Curtis and Korich, Rehema and Leu, Cheng-Shiun and Wiznia, Andrew and Abrams, Elaine J.	2019	Sounding the Alarm: Perinatally HIV-Infected Youth More Likely to Attempt Suicide Than Their Uninfected Cohort Peers.	10.1016/j.jadohealth.2019.06.006	No mean/median AOO
Nixon MK and Cloutier P and Jansson SM and Nixon, Mary K and Cloutier, Paula and Jansson, S Mikael	2008	Nonsuicidal self-harm in youth: a population-based survey.	10.1503/cmaj.061693	U18 and 18+ samples not separately reported
Martin G and Swannell SV and Hazell PL and Harrison JE and Taylor AW and Martin, Graham and Swannell, Sarah V and Hazell, Philip L and Harrison, James E and Taylor, Anne W	2010	Self-injury in Australia: a community survey.	10.5694/j.1326-5377.2010.tb04033.x	U18 and 18+ samples not separately reported
Zelazny, Jamie and Stanley, Barbara and Porta, Giovanna and Mann, J.John and Oquendo, Maria and Birmaher, Boris and Melhem, Nadine and Brent, David A.	2021	Risk factors for pre-adolescent onset suicidal behavior in a high-risk sample of youth.	10.1016/j.jad.2021.04.059	U18 and 18+ samples not separately reported
Kelada, Lauren and Whitlock, Janis and Hasking, Penelope and Melvin, Glenn	2016	Parents' Experiences of Nonsuicidal Self-Injury Among Adolescents and Young Adults.	10.1007/s10826-016-0496-4	Duplicate
Brent, David A and Melhem, Nadine M and Oquendo, Maria and Burke, Ainsley and Birmaher, Boris and Stanley, Barbara and Biernesser, Candice and Keilp, John and Kolko, David and Ellis, Steve and Porta, Giovanna and Zelazny, Jamie and Iyengar, Satish and Mann, J John	2015	Familial pathways to early-onset suicide attempt: a 5.6-year prospective study.	10.1001/jamapsychiatry.2014.2141	U18 and 18+ samples not separately reported
Nock, Matthew K and Green, Jennifer Greif and Hwang, Irving and McLaughlin, Katie A and Sampson, Nancy A and Zaslavsky, Alan M and Kessler, Ronald C	2013	Prevalence, correlates, and treatment of lifetime suicidal behavior among adolescents: results from the National Comorbidity Survey Replication Adolescent Supplement.	10.1001/2013.jamapsychiatry.55	No mean/median AOO
Klonsky, E. D.	2011	Non-suicidal self-injury in United States adults: prevalence, sociodemographics, topography and functions.	10.1017/S0033291710002497	Sample includes those 19 years or older and the focus of the study is not on onset in the childhood/adolescent period
Kelly TM and Cornelius JR and Clark DB and Kelly, Thomas M and Cornelius, Jack R and Clark, Duncan B	2004	Psychiatric disorders and attempted suicide among adolescents with substance use disorders.	10.1016/j.drugalcdep.2003.10.004	Sample includes those 19 years or older and the focus of the study is not on onset in the childhood/adolescent period
Riala K and Taanila A and Hakko H and Rasanen P	2009	Longitudinal smoking habits as risk factors for early-onset and repetitive suicide attempts: the Northern Finland 1966 Birth Cohort study.	10.1016/j.annepidem.2008.12.004	No mean/median AOO
Zanarini MC and Frankenburg FR and Ridolfi ME and Jager-Hyman S and Hennen J and Gunderson JG	2006	Reported childhood onset of self-mutilation among borderline patients.	10.1521/pedi.2006.20.1.9	No mean/median AOO
Borges G and Benjet C and Medina-Mora ME and Orozco R and Nock M and Borges, Guilherme and Benjet, Corina and Medina-Mora, Maria Elena and Orozco, Ricardo and Nock, Matthew	2008	Suicide ideation, plan, and attempt in the Mexican adolescent mental health survey.	10.1097/chi.0b013e31815896ad	No mean/median AOO
Borges G and Benjet C and Medina-Mora ME and Orozco R and Familiar I and Nock MK and Wang PS and Borges, Guilherme and Benjet, Corina and Medina-Mora, Maria Elena and Orozco, Ricardo and Familiar, Itziar and Nock, Matthew K and Wang, Philip S	2010	Service use among Mexico City adolescents with suicidality.	10.1016/j.jad.2009.04.008	No mean/median AOO
Andrews, Tori and Martin, Graham and Hasking, Penelope and Page, Andrew	2014	Predictors of onset for non-suicidal self-injury within a school-based sample of adolescents.	10.1007/s11121-013-0412-8	Sample includes those 19 years or older and the focus of the study is not on onset in the childhood/adolescent period
Lopez-Castroman, J and Guillaume, S and Olie, E and Jaussent, I and Baca-Garcia, E and Courtet, P	2015	The additive effect on suicidality of family history of suicidal behavior and early traumatic experiences.	10.1080/13811118.2014.957449	No mean/median AOO
Mortier, Philippe and Auerbach, Randy P. and Alonso, Jordi and Bantjes, Jason and Benjet, Corina and Cuijpers, Pim and Ebert, David D. and Green, Jennifer Greif and Hasking, Penelope and Nock, Matthew K. and O Neill, Siobhan and Pinder-Amaker, Stephanie and Sampson, Nancy A. and Vilagut, Gemma and Zaslavsky, Alan M. and Bruffaerts, Ronny and Kessler, Ronald C. and O'Neill, Siobhan and WHO WMH-ICS…	2018	Suicidal Thoughts and Behaviors Among First-Year College Students: Results From the WMH-ICS Project.	10.1016/j.jaac.2018.01.018	Sample includes those 19 years or older and the focus of the study is not on onset in the childhood/adolescent period
Venta, Amanda and Ross, Elizabeth and Schatte, Dawnelle and Sharp, Carla	2012	Suicide ideation and attempts among inpatient adolescents with borderline personality disorder: Frequency, intensity and age of onset.	10.1002/pmh.1202	Duplicate
Belik S and Cox BJ and Stein MB and Asmundson GJG and Sareen J	2007	Traumatic events and suicidal behavior: results from a national mental health survey.	10.1097/01.nmd.0b013e318060a869	No mean/median AOO
Mar, J. and Larranaga, I. and Ibarrondo, O. and Gonzalez-Pinto, A. and Las Hayas, C. and Fullaondo, A. and Izco-Basurko, I. and Alonso, J. and Zorrilla, I. and Vilagut, G. and Mateo-Abad, M. and de Manuel, E.	2023	Incidence of mental disorders in the general population aged 1-30Â years disaggregated by gender and socioeconomic status	10.1007/s00127-023-02425-z	Duplicate
Alqueza, K.L. and Pagliaccio, D. and Durham, K. and Srinivasan, A. and Stewart, J.G. and Auerbach, R.P.	2023	Suicidal Thoughts and Behaviors Among Adolescent Psychiatric Inpatients	10.1080/13811118.2021.1999874	Sample includes those 19 years or older and the focus of the study is not on onset in the childhood/adolescent period
Lengvenyte, A.; Sundaresh, A.; Strumila, R.; Boukouaci, W.; Wu, C.-L.; Sugunasabesan, S.; Guillaume, S.; Sénèque, M.; Leboyer, M.; Olié, E.; Tamouza, R.; Courtet, P.	2022	Combined effects of nitric oxide synthase 3 genetic variant and childhood emotional abuse on earlier onset of suicidal behaviours	10.1016/j.pnpbp.2022.110617	Sample includes those 19 years or older and the focus of the study is not on onset in the childhood/adolescent period
da Silva Bandeira, B.E.; dos Santos Júnior, A.; Dalgalarrondo, P.; de Azevedo, R.C.S.; Celeri, E.H.V.R.	2022	Nonsuicidal self-injury in undergraduate students: a cross-sectional study and association with suicidal behavior	10.1016/j.psychres.2022.114917	No mean/median AOO
Moran Arteaga, R.D. and Albores-Gallo, L.	2022	1.1 Psychopathology of Nonsuicidal Self Injuries (NSSI) in Adolescents With and Without Suicide Intention: Differences Reported by Informants	10.1016/j.jaac.2022.09.017	full text unavailable
Steeg, S. and Carr, M. and Trefan, L. and Ashcroft, D. and Kapur, N. and Nielsen, E. and McMillan, B. and Webb, R.	2022	Primary care clinical management following self-harm during the first wave of COVID-19 in the UK: Population-based cohort study	10.1136/bmjopen-2021-052613	No mean/median AOO
Chanen, A.M. and Betts, J.K. and Jackson, H. and Cotton, S.M. and Gleeson, J. and Davey, C.G. and Thompson, K. and Perera, S. and Rayner, V. and Chong, S.Y. and McCutcheon, L.	2022	A Comparison of Adolescent versus Young Adult Outpatients with First-Presentation Borderline Personality Disorder: Findings from the MOBY Randomized Controlled Trial	10.1177/0706743721992677	No mean/median AOO
Hoertel, N. and Sabatier, J. and Blanco, C. and Olfson, M. and Schuster, J.-P. and Airagnes, G. and Peyre, H. and Limosin, F.	2020	Contributing factors to heterogeneity in the timing of the onset of nonfatal suicidal behavior: Results from a nationally representative study	10.4088/JCP.19m13017	No mean/median AOO
Navarro-Mateu, F. and Salmeron, D. and Vilagut, G. and Husky, M. and Ballesta, M. and Chirlaque, M.D. and Huerta, J.M. and Marti­nez, S. and Navarro, C. and Alonso, J. and Nock, M. and Kessler, R.C.	2020	Childhood adversities and suicidal behavior in the general population. The cross-sectional PEGASUS-Murcia Project	10.1016/j.rpsm.2020.10.002	No mean/median AOO
Bježančević, M.; Groznica Hržić, I.; Dodig-Ćurković, K.	2019	Self-Injury in Adolescents: A Five-Year Study of Characteristics and Trends	10.24869/psyd.2019.413	Sample includes those 19 years or older and the focus of the study is not on onset in the childhood/adolescent period
Ammerman, R.T. and Scheiber, F.A. and Peugh, J.L. and Messer, E.P. and Van Ginkel, J.B. and Putnam, F.W.	2019	Interpersonal trauma and suicide attempts in low-income depressed mothers in home visiting	10.1016/j.chiabu.2019.104126	U18 and 18+ samples not separately reported
Voss, C.; Ollmann, T.M.; Miché, M.; Venz, J.; Hoyer, J.; Pieper, L.; Höfler, M.; Beesdo-Baum, K.	2019	Prevalence, onset, and course of suicidal behavior among adolescents and young adults in germany	10.1001/jamanetworkopen.2019.14386	U18 and 18+ samples not separately reported
Ohlis, A	2020	Comparison of suicide risk and other outcomes among boys and girls who self‑harm	10.1007/s00787-020-01490-y	No mean/median AOO
Ahuja, M. and Werner, K.B. and Bucholz, K.K.	2019	Examining substance use and suicidal thoughts and behavior among African American and European American adolescents and young adults	10.1111/acer.14059	full text unavailable
Ferreira, A.B. and Rodrigues, S. and Monteiro, D.R. and Cardoso, J. and Gomes, L.	2019	Intentional drug intoxication in adolescents: Who, when, how and why?	10.1007/s00431-019-03466-w	full text unavailable
O'Connor, R.C. and Wetherall, K. and Cleare, S. and Eschle, S. and Drummond, J. and Ferguson, E. and O'Connor, D.B. and O'Carroll, R.E.	2018	Suicide attempts and non-suicidal self-harm: National prevalence study of young adults	10.1192/bjo.2018.14	Sample includes those 19 years or older and the focus of the study is not on onset in the childhood/adolescent period
Gómez Sánchez, S.; Sevillano Benito, I.; Geijo Uribe, S.; Mongil López, B.; Vaquero Casado, M.; de Uribe Ladrón de Cegama, F.	2018	Self-injury in a Child and Adolescent Psychiatry Inpatient Unit	10.1016/j.psiq.2018.01.005	full text unavailable
Thomassin, K. and Quint, E. and Sezlik, S. and Shaffer, A.	2017	Profiles of Emotion Deficits and Adolescent Nonsuicidal Self-Injury in an Inpatient Sample	10.1111/jora.12312	Duplicate
Karrouri, R.	2017	Self-injury in hospitalized patients: Concerning 19 cases	10.1016/j.encep.2016.05.003	wrong publication type
Cimen, I.D. and Coskun, A. and Nasiroglu, S. and Etiler, N.	2017	Nonsuicidal self-injury and its relationship with family characteristics among adolescents in Izmit, Turkey	10.5455/apd.211669	Sample includes those 19 years or older and the focus of the study is not on onset in the childhood/adolescent period
Yildirim, V. and Kutuk, M.O. and Ekinci, O. and Toros, F.	2016	Suicide attempts presented to the Mersin University Child and Adolescent Psychiatry Department within last ten years		full text unavailable
Bunderla, T.; Kumperščak, H.G	2015	A description of features and functions of nonsuicidal selfinjury and its correlation with craving, impulsivity and anxiety in a sample of professionally treated slovene adolescents	https://www.cabidigitallibrary.org/doi/full/10.5555/20163037411	Sample includes those 19 years or older and the focus of the study is not on onset in the childhood/adolescent period
Groschwitz, R.C. and Kaess, M. and Fischer, G. and Ameis, N. and Schulze, U.M.E. and Brunner, R. and Koelch, M. and Plener, P.L.	2015	The association of non-suicidal self-injury and suicidal behavior according to DSM-5 in adolescent psychiatric inpatients	10.1016/j.psychres.2015.06.019	Sample includes those 19 years or older and the focus of the study is not on onset in the childhood/adolescent period
Victor, S.E. and Styer, D and Washburn, J.J.	2015	Characteristics of nonsuicidal self-injury associated with suicidal ideation: Evidence from a clinical sample of youth	10.1186/s13034-015-0053-8	No mean/median AOO
Kharsati, N. and Bhola, P.	2015	Patterns of non-suicidal self-injurious behaviours among college students in India	10.1177/0020764014535755	Sample includes those 19 years or older and the focus of the study is not on onset in the childhood/adolescent period
Stallard, P. and Spears, M. and Montgomery, A.A. and Phillips, R. and Sayal, K.	2013	Self-harm in young adolescents (12-16 years): Onset and short-term continuation in a community sample	10.1186/1471-244X-13-328	No mean/median AOO
Szewczuk-Boguslawska, M. and Kaczmarek, M. and Flisiak-Antonijczuk, H.	2013	Characteristic of suicide attempts and non-suicidal self-injurious behaviors in adolescent girls diagnosed with conduct disorder		full text unavailable
Ferrara, M. and Terrinoni, A. and Williams, R.	2012	Non-suicidal self-injury (Nssi) in adolescent inpatients: Assessing personality features and attitude toward death	10.1186/1753-2000-6-12	Sample includes those 19 years or older and the focus of the study is not on onset in the childhood/adolescent period
Halayem, S. and Bouden, A. and Othman, S. and Halayem, M.B.	2010	Suicide attempts in children and adolescents in a tunisian clinical sample: Clinical implications and risk factors	10.1016/j.neurenf.2009.06.002	Sample includes those 19 years or older and the focus of the study is not on onset in the childhood/adolescent period
Martorana, G.	2009	Descriptive analysis of the self injurious behavior in a non clinical population. Exploratory investigation through the internet		full text unavailable
Mitic, M. and Stanojevic, A. and Stankovic, D. and Krasic, D.	2008	Why and how do adolescents self injure		full text unavailable
Townsend, Michelle L. and Jain, Alisha and Miller, Caitlin E. and Grenyer, Brin FS	2022	Prevalence, response and management of self-harm in school children under 13 years of age: a qualitative study	10.1007/s12310-021-09494-y	Attitudes/beliefs about self-harm age of onset
Ricketts, Emily J and Snorrason, Ivar and Kircanski, Katharina and Alexander, Jennifer R and Thamrin, Hardian and Flessner, Christopher A and Franklin, Martin E and Piacentini, John and Woods, Douglas W	2018	A latent profile analysis of age of onset in pathological skin picking.	10.1016/j.comppsych.2018.08.011	Sample includes those 19 years or older and the focus of the study is not on onset in the childhood/adolescent period
Wilhelm, S and Keuthen, N J and Deckersbach, T and Engelhard, I M and Forker, A E and Baer, L and O'Sullivan, R L and Jenike, M A	1999	Self-injurious skin picking: clinical characteristics and comorbidity.	10.4088/jcp.v60n0707	Sample includes those 19 years or older and the focus of the study is not on onset in the childhood/adolescent period
Vente, Teresa and Daley, Mary and Killmeyer, Elizabeth and Grubb, Laura K	2020	Association of Social Media Use and High-Risk Behaviors in Adolescents: Cross-Sectional Study.	10.2196/18043	Sample includes those 19 years or older and the focus of the study is not on onset in the childhood/adolescent period
Cipriano, Annarosa and Cella, Stefania and Cotrufo, Paolo	2017	Nonsuicidal Self-injury: A Systematic Review.	10.3389/fpsyg.2017.01946	wrong publication type
Kharsati, Naphisabet and Bhola, Poornima	2016	Self-injurious behavior, emotion regulation, and attachment styles among college students in India.	10.4103/0972-6748.196049	Sample includes those 19 years or older and the focus of the study is not on onset in the childhood/adolescent period
Albores-Gallo, L.; Méndez-Santos, J.L.; Xóchitl-García Luna, A.; Delgadillo-González, Y.; Chávez-Flores, C.I.; Martínez, O.L.;	2014	Nonsuicidal self-injury in a community sample of older children and adolescents of Mexico City	https://actaspsiquiatria.es/index.php/actas/article/download/539/2394	Duplicate
Miller, Maria	2022	Risk factors and theories of suicide represented in online narratives of suicide attempt survivors		full text unavailable
Crabb, Anthony and Thompson, Margaret and Hooper, Christine and Laver-Bradbury, Cathy and Gale, Christopher	2012	Deliberate self-harm and suicide		full text unavailable
González-Forteza, Catalina; Alvarez-Ruiz, Margarita; Saldaña-Hernández, Andrés; Carreño-García, Silvia; Chávez-Hernández, Ana-María; Pérez-Hernández, Rosaura;	2005	Prevalence of deliberate self-harm in teenage students in the state of Guanajuato, Mexico: 2003	10.2224/sbp.2005.33.8.777	U18 and 18+ samples not separately reported
de Young, Mary	1982	Self-injurious behavior in incest victims: A research note	https://www.jstor.org/stable/45393963	No mean/median AOO
Cimen, I.D. and Coskun, A. and Nasiroglu, S. and Etiler, N.	2017	Nonsuicidal self-injury and its relationship with family characteristics among adolescents in Izmit, Turkey	10.5455/apd.211669	Duplicate
Aksoy, Alper; Ögel, Kültegin	2005	Sokakta yaşayan çocuklarda kendine zarar verme davranişi ve madde kullanimi = Drug abuse and self injuring behavior (SIB) among the adolescents who live on the streets	https://alpha-psychiatry.com/Content/files/sayilar/149/163-169.pdf	Sample includes those 19 years or older and the focus of the study is not on onset in the childhood/adolescent period
Bryan, CJ and Bryan, AO and May, AM and Klonsky, ED	2015	Trajectories of Suicide Ideation, Nonsuicidal Self-Injury, and Suicide Attempts in a Nonclinical Sample of Military Personnel and Veterans	10.1111/sltb.12127	Sample includes those 19 years or older and the focus of the study is not on onset in the childhood/adolescent period
Bryan, C and Bryan, A	2014	Nonsuicidal Self-Injury Among a Sample of United States Military Personnel and Veterans Enrolled in College Classes	10.1002/jclp.22075	Sample includes those 19 years or older and the focus of the study is not on onset in the childhood/adolescent period
Preyde, Michele and Watkins, Hanna and Csuzdi, Nicklaus and Carter, Jeff and Lazure, Kelly and White, Sara and Penney, Randy and Ashbourne, Graham and Cameron, Gary and Frensch, Karen	2012	Non-suicidal self-injury and suicidal behaviour in children and adolescents accessing residential or intensive home-based mental health services	PMID: 23133461	No mean/median AOO
Jelena Kostic and Olivera Zikic and Miodrag Stankovic and Gordana Nikolic	2019	Nonsuicidal self-injury among adolescents in south-east Serbia	10.1016/j.ijpam.2019.06.002	Duplicate
Paul, E.	2018	Proximally-occurring life events and the first transition from suicidal ideation to suicide attempt in adolescents	10.1016/j.jad.2018.08.059	No mean/median AOO
Khutoryanskaya, Yu V. and Pozdnyak, V. V. and Grechanyy, S. V.	2023	Nonsuicidal Self-Injury Behavior in Adolescents	10.17116/jnevro2022122121105	U18 and 18+ samples not separately reported
Giraud, P. and Fortanier, C. and Fabre, G. and Ghariani, J. and Guillermain, Y. and Rouviere, N. and Chabrol, B. and Jouve, J.-L. and Simeoni, M.-C.	2013	Suicide attempts by young adolescents: Epidemiological characteristics of 517 15-year-old or younger adolescents admitted in French emergency departments	10.1016/j.arcped.2013.03.024	No mean/median AOO
Cassidy, C. and McNicholas, F. and Lennon, R. and Tobin, B. and Doherty, M. and Adamson, N.	2009	Deliberate Self-Harm (DSH): A follow-up study of Irish children	https://europepmc.org/article/med/19552287	No mean/median AOO
Cloutier, Paula and Martin, Jodi and Kennedy, Allison and Nixon, Mary K. and Muehlenkamp, Jennifer J.	2010	Characteristics and Co-occurrence of Adolescent Non-Suicidal Self-Injury and Suicidal Behaviours in Pediatric Emergency Crisis Services	10.1007/s10964-009-9465-1	No mean/median AOO
Dube SR and Anda RF and Felitti VJ and Chapman DP and Williamson DF and Giles WH and Dube, S R and Anda, R F and Felitti, V J and Chapman, D P and Williamson, D F and Giles, W H	2001	Developmental Trajectories of Nonsuicidal Self-Injury in Adolescence and Intrapersonal/Interpersonal Risk Factors	10.1001/jama.286.24.3089	No mean/median AOO
Geulayov, Galit and Casey, Debbie and Bale, Liz and Brand, Fiona and Townsend, Ellen and Ness, Jennifer and Rehman, Muzamal and Waters, Keith and Clements, Caroline and Farooq, Bushra and Kapur, Nav and Hawton, Keith	2022	Self‑harm in children 12 years and younger: characteristics and outcomes based on the Multicentre Study of Self‑harm in England	10.1007/s00127-021-02133-6	No mean/median AOO
Hull, Sunday and Origlio, Julianne and Noyola, Nestor and Henin, Aude and Liu, Richard T.	2025	Dimensions of experienced gender and prospective self-injurious thoughts and behaviors in preadolescent children: A national study	10.1016/j.jad.2024.10.033	No mean/median AOO
Wallace, Gemma T. and Conner, Bradley T.	2024	Longitudinal panel networks of risk and protective factors for early adolescent suicidality in the ABCD sample	10.1017/S0954579424001597	No mean/median AOO
Marzecki, Filip and Ahmadzadeh, Yasmin I. and Oginni, Olakunle A. and Pingault, Jean-Baptiste and McAdams, Thomas A. and Zavos, Helena M. S.	2025	Initiation and stability of self-harm in adolescence and early adulthood: investigating social and aetiological factors in twins	10.1111/jcpp.14096	U18 and 18+ samples not separately reported
Mournet, Annabelle M. and Kellerman, John K. and Hamilton, Jessica L. and Kleiman, Evan M.	2025	Intersectional marginalized identities as predictors of time until first reported suicide attempt among preadolescent youth using survival analysis	10.1111/jcpp.14075	No mean/median AOO
Arundas, Aarya Tharayil and Rawat, Suchita and Mohammed, Anisha and Pai, Aditi S. and Prasana	2025	Exploring psychosocial and psychiatric factors associated with non-suicidal self-injurious behavior (nssi)	10.1007/s12144-025-07326-9	Sample includes those 19 years or older and the focus of the study is not on onset in the childhood/adolescent period
Turner, BJ and Porter, AC and Robillard, CL	2024	Average ages of onset and time to transition between self-injurious thoughts and behaviors: Retrospective evidence from two developmentally distinct samples	10.1016/j.jad.2024.07.105	Sample includes those 19 years or older and the focus of the study is not on onset in the childhood/adolescent period
BjeÅ¾anÄeviÄ‡, M. and Groznica HrÅ¾iÄ‡, I. and Dodig-Ä†urkoviÄ‡, K.	2019	Self-Injury in Adolescents: A Five-Year Study of Characteristics and Trends	10.24869/psyd.2019.413	U18 and 18+ samples not separately reported
Hennefield, Laura and Whalen, Diana J. and Tillman, Rebecca and Barch, Deanna M. and Luby, Joan L.	2023	Preschool-onset major depressive disorder as a strong predictor of suicidal ideation and behaviors into preadolescence	10.1016/j.jaac.2023.11.008	full text unavailable
Greenwood, Hadley T and French, Jacqueline and Ferrer, Monica and Jandhyala, Nora and Thio, Liu Lin and Dlugos, Dennis J and Park, Kristen L and Kanner, Andres M	2024	Prevalence of Suicidality in Adolescents With Newly Diagnosed Focal Epilepsy at Diagnosis and Over the Following 36 Months	10.1212/WNL.0000000000209397	No mean/median AOO
Schindel, Benjamin Joffe and Baer Chen, Briella and Wilcox, Holly C. and Marvin, Alison R. and Law, J. Kiely and Lipkin, Paul H.	2024	Suicidal Thoughts and Behaviors Among Children and Adolescents With Autism Spectrum Disorder	10.1001/jamapediatrics.2024.0207	No mean/median AOO
Kruzan, KP and Washburn, JJ and Aaby, D and Nguyen, T and Mohr, DC	2025	Subgroups of non-suicidal self-injury in a large diverse sample of online help-seekers	10.3389/fpsyt.2025.1513685	No mean/median AOO
SzÃ¼cs, A. and Perry-Falconi, M.A. and O'Brien, E.J. and Keilp, J.G. and Bridge, J.A. and Maier, A.B. and Galfalvy, H. and Szanto, K.	2025	Objective and subjective suicidal intent are differentially associated with attempt lethality based on age of onset of suicidal behavior	10.1038/s41598-025-89844-x	Sample includes those 19 years or older and the focus of the study is not on onset in the childhood/adolescent period
Huang, C and Yue, YL and Wang, ZM and Liu, YJ and Yao, NS and Mu, WT	2025	Prediction of first attempt of suicide in early adolescence using machine learning	10.1016/j.jad.2025.03.201	No mean/median AOO
